# Supplementary material for: Genome-Wide Association Analysis and Breeding-Oriented SNP Marker Development for Bacterial Wilt Resistance in Tomato (Solanum lycopersicum L.)
Source: Plants (Basel). 2025 Oct 1;14(19):3036. doi: 10.3390/plants14193036 (PMC12526417; doi:10.3390/plants14193036)
Supplement: Supplementary file 1 [file plants-14-03036-s001.zip › Supplementary Table S1.xlsx]

## Sheet: RS from DOA
No.	Strain	Race	Biovar	Location
1	T7	1	3	Lampang (North)
2	T10	1	3	Lampang
3	T12	1	3	Udon Thani (Northeastern)
4	T15	1	3	Sakon Nakhon (Northeastern)
5	T18	1	3	Nakhon Phanom (Northeastern)
6	T22	1	3	Nakhon Phanom
7	T23	1	3	Khon Kaen (Northeastern)
8	T25	1	3	Khon Kaen
9	T30	1	3	Khon Kaen
10	T140	1	3	Udon Thani
11	T145	1	3	Sakon Nakhon
12	T161	1	3	Nakhon Pathom (Central)
13	T171	1	3	Ubon Ratchathani
14	264	1	3	Nakhon Pathom
15	334	1	3	Nong Khai (Northeastern)
16	1391	1	3	Khon Kaen
17	1399	1	3	Sakon Nakhon
18	1404	1	3	Nakhon Phanom
19	Ka21	1	3	Nong Khai
20	A1-15	1	4	Chiang Mai
21	A2-16	1	4	Chiang Mai
22	A3-18	1	4	Chiang Mai
23	A3-25	1	4	Chiang Mai
