# Supplementary material for: Genome-Wide Association Analysis and Breeding-Oriented SNP Marker Development for Bacterial Wilt Resistance in Tomato (Solanum lycopersicum L.)
Source: Plants (Basel). 2025 Oct 1;14(19):3036. doi: 10.3390/plants14193036 (PMC12526417; doi:10.3390/plants14193036)
Supplement: Supplementary file 1 [file plants-14-03036-s001.zip › Supplementary Table S2.xlsx]

## Sheet: Wk5-Disease-assessment
Variety_code	A3-25_ss1														A3-25_ss2														Ka21_ss1														Ka21_ss2
	block1_rep1	block1_rep2	block1_rep3	block1_DSI	block2_rep1	block2_rep2	block2_rep3	block2_DSI	block3_rep1	block3_rep2	block3_rep3	block3_DSI	DSI_AVG	DC	block1_rep1	block1_rep2	block1_rep3	block1_DSI	block2_rep1	block2_rep2	block2_rep3	block2_DSI	block3_rep1	block3_rep2	block3_rep3	block3_DSI	DSI_AVG	DC	block1_rep1	block1_rep2	block1_rep3	block1_DSI	block2_rep1	block2_rep2	block2_rep3	block2_DSI	block3_rep1	block3_rep2	block3_rep3	block3_DSI	DSI_AVG	DC	block1_rep1	block1_rep2	block1_rep3	block1_DSI	block2_rep1	block2_rep2	block2_rep3
WT00001	5	5	5	100	5	1	5	73.3333	5	5	5	100	91.1111	HS	5	5	4	93.3333	5	5	5	100	5	5	5	100	97.7778	HS	5	5	5	100	5	5	5	100	5	5	5	100	100	HS	5	5	5	100	5	5	5
WT00002	5	5	5	100	5	5	0	66.6667	5	5	5	100	88.8889	HS	5	5	5	100	5	0	5	66.6667	5	5	5	100	88.8889	HS	5	5	5	100	4	5	5	93.3333	5	5	5	100	97.7778	HS	0	0	5	33.3333	5	5	0
WT00003	5	5	5	100	5	5	5	100	0	5	5	66.6667	88.8889	HS	3	4	4	73.3333	5	5	5	100	4	5	5	93.3333	88.8889	HS	5	5	5	100	0	0	5	33.3333	4	5	3	80	71.1111	HS	3	0	5	53.3333	5	0	4
WT00004	5	5	5	100	0	3	5	53.3333	3	4	5	80	77.7778	HS	0	5	0	33.3333	0	0	5	33.3333	0	0	0	0	22.2222	R	0	0	0	0	0	4	4	53.3333	4	4	4	80	44.4444	MS	0	5	0	33.3333	0	0	0
WT00005	5	5	5	100	0	5	5	66.6667	5	5	5	100	88.8889	HS	0	0	4	26.6667	5	5	0	66.6667	0	5	5	66.6667	53.3333	S	5	5	5	100	0	4	0	26.6667	5	5	5	100	75.5556	HS	0	4	0	26.6667	5	3	0
WT00006	5	5	5	100	0	0	5	33.3333	0	5	5	66.6667	66.6667	HS	5	0	5	66.6667	5	5	0	66.6667	5	5	5	100	77.7778	HS	3	5	2	66.6667	0	0	5	33.3333	5	5	5	100	66.6667	HS	5	5	0	66.6667	5	0	5
WT00007	5	5	5	100	3	0	5	53.3333	4	5	5	93.3333	82.2222	HS	5	5	5	100	5	5	5	100	5	5	5	100	100	HS	0	3	0	20	0	0	5	33.3333	5	5	5	100	51.1111	S	0	0	0	0	5	0	0
WT00008	3	5	4	80	0	0	5	33.3333	5	5	5	100	71.1111	HS	5	5	5	100	5	5	5	100	5	5	5	100	100	HS	5	5	0	66.6667	0	0	4	26.6667	5	5	5	100	64.4444	HS	0	0	5	33.3333	0	0	5
WT00009	0	5	5	66.6667	5	0	3	53.3333	4	3	5	80	66.6667	HS	3	3	5	73.3333	5	3	2	66.6667	3	3	5	73.3333	71.1111	HS	5	5	0	66.6667	0	0	5	33.3333	5	0	0	33.3333	44.4444	MS	0	5	5	66.6667	0	0	0
WT00010	4	0	4	53.3333	3	4	5	80	4	5	4	86.6667	73.3333	HS	3	5	5	86.6667	5	5	5	100	3	4	3	66.6667	84.4444	HS	5	5	5	100	0	3	0	20	5	0	5	66.6667	62.2222	HS	0	0	0	0	0	0	0
WT00011	5	5	5	100	5	5	5	100	5	0	5	66.6667	88.8889	HS	5	5	5	100	5	5	0	66.6667	5	5	4	93.3333	86.6667	HS	0	5	5	66.6667	5	5	5	100	5	5	4	93.3333	86.6667	HS	0	5	5	66.6667	0	5	0
WT00012	5	0	4	60	5	5	5	100	5	5	5	100	86.6667	HS	5	5	5	100	5	5	5	100	5	5	5	100	100	HS	0	5	5	66.6667	0	5	5	66.6667	5	5	5	100	77.7778	HS	0	5	5	66.6667	0	5	5
WT00013	5	5	5	100	4	5	5	93.3333	0	5	5	66.6667	86.6667	HS	5	0	5	66.6667	5	5	5	100	5	5	5	100	88.8889	HS	0	5	0	33.3333	5	5	5	100	3	5	5	86.6667	73.3333	HS	0	5	5	66.6667	0	0	5
WT00014	5	3	3	73.3333	3	3	4	66.6667	5	5	4	93.3333	77.7778	HS	5	5	0	66.6667	4	5	5	93.3333	5	2	4	73.3333	77.7778	HS	0	0	0	0	0	0	0	0	5	0	0	33.3333	11.1111	HR	0	0	5	33.3333	0	0	3
WT00015	4	0	5	60	5	0	5	66.6667	4	5	5	93.3333	73.3333	HS	5	5	5	100	5	0	5	66.6667	0	5	0	33.3333	66.6667	HS	5	3	0	53.3333	5	5	5	100	5	5	0	66.6667	73.3333	HS	0	5	0	33.3333	5	5	3
WT00016	4	0	0	26.6667	5	5	4	93.3333	5	4	5	93.3333	71.1111	HS	0	0	0	0	0	0	0	0	0	0	0	0	0	HR	0	0	5	33.3333	0	5	5	66.6667	4	4	5	86.6667	62.2222	HS	4	0	0	26.6667	4	0	0
WT00017	5	5	5	100	5	5	0	66.6667	4	5	0	60	75.5556	HS	0	5	5	66.6667	0	2	3	33.3333	0	0	0	0	33.3333	MR	4	4	3	73.3333	0	0	5	33.3333	5	4	3	80	62.2222	HS	0	0	0	0	0	0	3
WT00018	5	0	4	60	5	5	5	100	5	3	4	80	80	HS	0	5	5	66.6667	5	5	5	100	1	4	0	33.3333	66.6667	HS	5	0	0	33.3333	5	5	5	100	0	0	4	26.6667	53.3333	S	5	0	0	33.3333	0	3	0
WT00019	5	5	5	100	5	5	5	100	5	5	5	100	100	HS	5	0	5	66.6667	5	5	5	100	5	5	5	100	88.8889	HS	5	5	0	66.6667	5	4	0	60	5	5	5	100	75.5556	HS	0	0	5	33.3333	0	5	4
WT00020	5	5	5	100	5	5	5	100	5	5	4	93.3333	97.7778	HS	5	5	5	100	5	5	5	100	5	5	5	100	100	HS	0	0	5	33.3333	0	5	4	60	5	0	0	33.3333	42.2222	MS	5	5	0	66.6667	4	5	5
WT00021	5	5	5	100	5	5	5	100	4	5	5	93.3333	97.7778	HS	5	5	2	80	5	5	5	100	5	0	1	40	73.3333	HS	5	5	0	66.6667	0	5	5	66.6667	5	5	5	100	77.7778	HS	5	5	5	100	5	0	0
WT00022	5	5	5	100	5	5	5	100	4	4	0	53.3333	84.4444	HS	0	5	5	66.6667	5	5	5	100	3	5	5	86.6667	84.4444	HS	3	5	3	73.3333	0	5	5	66.6667	3	5	4	80	73.3333	HS	0	5	5	66.6667	3	0	5
WT00023	5	5	4	93.3333	5	5	5	100	5	5	5	100	97.7778	HS	0	5	5	66.6667	5	5	5	100	5	5	5	100	88.8889	HS	5	5	5	100	0	1	4	33.3333	4	5	4	86.6667	73.3333	HS	5	0	5	66.6667	5	0	0
WT00024	5	5	5	100	5	5	3	86.6667	0	5	3	53.3333	80	HS	5	5	5	100	5	5	5	100	5	5	5	100	100	HS	5	5	5	100	0	4	5	60	5	5	0	66.6667	75.5556	HS	5	5	5	100	0	5	0
WT00025	4	5	5	93.3333	5	5	5	100	0	0	4	26.6667	73.3333	HS	0	0	0	0	0	4	4	53.3333	5	5	5	100	51.1111	S	5	5	5	100	4	5	0	60	5	5	5	100	86.6667	HS	0	5	5	66.6667	0	0	0
WT00026	0	5	4	60	5	5	5	100	5	5	5	100	86.6667	HS	5	5	5	100	0	0	0	0	0	0	5	33.3333	44.4444	MS	5	5	5	100	4	4	3	73.3333	5	5	3	86.6667	86.6667	HS	3	2	5	66.6667	0	3	0
WT00027	5	5	5	100	4	5	5	93.3333	2	5	5	80	91.1111	HS	3	0	0	20	5	5	5	100	5	0	5	66.6667	62.2222	HS	5	5	5	100	0	5	4	60	5	5	5	100	86.6667	HS	0	5	5	66.6667	0	0	0
WT00028	0	5	5	66.6667	4	5	5	93.3333	5	5	5	100	86.6667	HS	5	5	5	100	5	0	5	66.6667	5	0	5	66.6667	77.7778	HS	5	5	5	100	5	5	4	93.3333	5	5	5	100	97.7778	HS	5	0	0	33.3333	5	0	0
WT00029	5	5	5	100	5	5	5	100	5	5	5	100	100	HS	5	5	5	100	5	5	5	100	0	5	5	66.6667	88.8889	HS	5	5	5	100	0	5	5	66.6667	5	5	0	66.6667	77.7778	HS	5	5	5	100	5	0	5
WT00030	5	5	5	100	5	3	5	86.6667	3	5	5	86.6667	91.1111	HS	3	5	5	86.6667	5	0	0	33.3333	5	5	5	100	73.3333	HS	5	5	5	100	4	5	1	66.6667	5	5	5	100	88.8889	HS	0	5	5	66.6667	5	5	0
WT00031	5	5	5	100	5	5	5	100	4	5	5	93.3333	97.7778	HS	2	5	5	80	0	0	4	26.6667	5	0	5	66.6667	57.7778	S	5	0	5	66.6667	5	4	5	93.3333	4	5	4	86.6667	82.2222	HS	5	0	0	33.3333	5	0	0
WT00032	5	5	5	100	5	5	5	100	5	5	5	100	100	HS	5	5	5	100	5	5	0	66.6667	4	4	0	53.3333	73.3333	HS	5	5	5	100	5	5	5	100	0	1	5	40	80	HS	0	5	5	66.6667	0	0	5
WT00033	5	5	5	100	5	5	5	100	0	5	5	66.6667	88.8889	HS	0	5	5	66.6667	0	5	5	66.6667	0	5	3	53.3333	62.2222	HS	5	5	5	100	5	5	5	100	0	5	5	66.6667	88.8889	HS	0	0	5	33.3333	5	5	0
WT00034	5	4	4	86.6667	4	0	4	53.3333	5	5	5	100	80	HS	0	0	5	33.3333	5	5	5	100	0	0	0	0	44.4444	MS	5	5	3	86.6667	4	5	5	93.3333	5	5	0	66.6667	82.2222	HS	0	3	4	46.6667	0	0	0
WT00035	4	5	0	60	5	2	5	80	5	5	5	100	80	HS	5	5	5	100	5	5	0	66.6667	0	0	5	33.3333	66.6667	HS	3	5	5	86.6667	5	5	0	66.6667	5	0	2	46.6667	66.6667	HS	0	0	0	0	5	5	0
WT00036	5	4	5	93.3333	1	5	5	73.3333	0	5	4	60	75.5556	HS	5	5	5	100	5	5	0	66.6667	5	5	5	100	88.8889	HS	3	0	5	53.3333	5	5	5	100	5	0	0	33.3333	62.2222	HS	5	5	5	100	0	5	0
WT00037	4	4	5	86.6667	5	5	5	100	5	5	5	100	95.5556	HS	5	5	5	100	2	5	5	80	2	0	5	46.6667	75.5556	HS	5	0	4	60	0	5	5	66.6667	0	5	5	66.6667	64.4444	HS	5	5	5	100	0	5	5
WT00038	5	5	5	100	5	0	5	66.6667	2	4	5	73.3333	80	HS	5	5	5	100	5	5	5	100	3	4	0	46.6667	82.2222	HS	5	5	5	100	5	2	0	46.6667	0	0	5	33.3333	60	S	5	5	0	66.6667	5	0	5
WT00039	4	5	5	93.3333	5	5	5	100	5	5	5	100	97.7778	HS	5	5	5	100	0	4	0	26.6667	5	5	5	100	75.5556	HS	0	3	5	53.3333	5	5	5	100	5	5	5	100	84.4444	HS	3	5	5	86.6667	4	5	0
WT00040	4	5	5	93.3333	5	5	5	100	5	5	5	100	97.7778	HS	0	5	5	66.6667	5	0	5	66.6667	0	5	5	66.6667	66.6667	HS	5	5	5	100	5	5	5	100	5	5	3	86.6667	95.5556	HS	5	0	0	33.3333	5	0	5
WT00041	5	5	5	100	5	5	5	100	5	5	2	80	93.3333	HS	5	5	5	100	5	5	5	100	5	5	5	100	100	HS	5	5	5	100	5	5	5	100	5	5	5	100	100	HS	0	5	0	33.3333	5	0	0
WT00042	4	5	5	93.3333	5	5	5	100	5	5	5	100	97.7778	HS	5	5	5	100	5	5	5	100	5	5	5	100	100	HS	5	0	5	66.6667	5	5	5	100	5	5	5	100	88.8889	HS	5	5	5	100	5	5	5
WT00043	5	5	5	100	4	5	5	93.3333	5	5	5	100	97.7778	HS	5	5	5	100	5	5	5	100	5	0	5	66.6667	88.8889	HS	5	5	5	100	5	5	5	100	5	5	5	100	100	HS	5	3	5	86.6667	0	0	5
WT00044	5	5	0	66.6667	4	5	4	86.6667	4	5	5	93.3333	82.2222	HS	5	5	5	100	5	5	5	100	5	5	5	100	100	HS	3	5	3	73.3333	5	5	5	100	5	5	5	100	91.1111	HS	5	5	5	100	0	0	0
WT00045	5	5	5	100	4	5	4	86.6667	2	5	5	80	88.8889	HS	0	0	0	0	0	5	0	33.3333	3	3	3	60	31.1111	MR	0	5	5	66.6667	5	5	0	66.6667	0	5	4	60	64.4444	HS	5	0	2	46.6667	0	1	3
WT00046	3	5	4	80	0	0	5	33.3333	5	5	5	100	71.1111	HS	0	0	5	33.3333	4	0	5	60	5	5	5	100	64.4444	HS	5	3	5	86.6667	5	5	5	100	4	5	4	86.6667	91.1111	HS	5	5	5	100	1	5	5
WT00047	5	5	5	100	5	5	5	100	5	5	5	100	100	HS	5	5	5	100	5	5	5	100	5	5	5	100	100	HS	5	5	5	100	5	5	5	100	5	4	4	86.6667	95.5556	HS	5	5	0	66.6667	0	5	0
WT00048	0	5	0	33.3333	5	5	5	100	5	5	5	100	77.7778	HS	5	5	5	100	5	5	5	100	5	5	5	100	100	HS	5	5	5	100	5	5	5	100	4	4	5	86.6667	95.5556	HS	5	5	0	66.6667	0	2	0
WT00049	0	0	5	33.3333	5	0	0	33.3333	0	5	5	66.6667	44.4444	MS	0	0	5	33.3333	0	5	0	33.3333	5	5	5	100	55.5556	S	0	4	4	53.3333	5	5	5	100	5	0	5	66.6667	73.3333	HS	5	5	0	66.6667	0	0	0
WT00050	5	4	4	86.6667	5	5	5	100	4	0	4	53.3333	80	HS	5	5	5	100	5	5	5	100	5	5	5	100	100	HS	0	0	5	33.3333	5	5	0	66.6667	4	5	5	93.3333	64.4444	HS	0	5	0	33.3333	3	5	5
WT00051	5	5	5	100	5	5	5	100	5	3	5	86.6667	95.5556	HS	5	5	0	66.6667	5	5	5	100	2	5	5	80	82.2222	HS	5	4	5	93.3333	5	5	5	100	5	5	5	100	97.7778	HS	0	0	0	0	0	0	5
WT00052	4	5	5	93.3333	3	5	5	86.6667	5	5	5	100	93.3333	HS	5	5	5	100	5	5	5	100	5	5	5	100	100	HS	0	5	5	66.6667	5	5	5	100	5	5	0	66.6667	77.7778	HS	5	5	0	66.6667	4	5	0
WT00053	0	5	5	66.6667	3	3	4	66.6667	5	5	5	100	77.7778	HS	5	0	5	66.6667	0	5	5	66.6667	5	5	5	100	77.7778	HS	0	0	0	0	5	5	5	100	4	0	5	60	53.3333	S	0	5	5	66.6667	0	5	0
WT00054	4	5	5	93.3333	4	5	0	60	5	5	5	100	84.4444	HS	5	5	5	100	5	5	5	100	5	5	5	100	100	HS	4	5	3	80	5	5	5	100	5	5	5	100	93.3333	HS	3	0	0	20	5	0	5
WT00055	5	5	0	66.6667	5	5	5	100	-	-	-	0	55.5556	S	0	0	0	0	0	0	0	0	0	0	0	0	0	HR	4	5	5	93.3333	5	5	-	66.6667	-	-	-	0	53.3333	S	0	0	0	0	0	0	0
WT00056	5	5	4	93.3333	5	4	4	86.6667	5	5	5	100	93.3333	HS	5	5	5	100	5	5	5	100	5	5	5	100	100	HS	5	5	5	100	5	5	5	100	5	5	5	100	100	HS	5	0	0	33.3333	0	5	5
WT00057	4	5	5	93.3333	4	0	3	46.6667	5	0	5	66.6667	68.8889	HS	5	5	5	100	5	5	5	100	5	5	5	100	100	HS	5	5	5	100	5	5	3	86.6667	5	5	5	100	95.5556	HS	0	5	0	33.3333	0	0	5
WT00058	5	5	5	100	4	5	5	93.3333	5	5	4	93.3333	95.5556	HS	5	5	5	100	5	5	5	100	5	5	5	100	100	HS	5	5	5	100	5	5	5	100	5	5	5	100	100	HS	0	0	0	0	5	5	0
WT00059	5	5	5	100	4	5	5	93.3333	5	5	5	100	97.7778	HS	0	5	5	66.6667	0	0	5	33.3333	5	5	5	100	66.6667	HS	3	5	5	86.6667	5	5	5	100	-	-	-	0	62.2222	HS	5	5	0	66.6667	0	5	0
WT00060	4	0	5	60	5	5	5	100	5	5	0	66.6667	75.5556	HS	0	0	5	33.3333	5	5	5	100	5	5	5	100	77.7778	HS	4	5	5	93.3333	5	5	5	100	4	5	5	93.3333	95.5556	HS	5	5	0	66.6667	0	5	5
WT00061	0	5	5	66.6667	5	5	5	100	5	5	5	100	88.8889	HS	5	5	5	100	0	5	5	66.6667	5	5	5	100	88.8889	HS	5	5	5	100	5	5	5	100	5	5	5	100	100	HS	3	5	0	53.3333	5	4	5
WT00062	0	0	0	0	5	3	3	73.3333	5	5	5	100	57.7778	S	1	2	1	26.6667	0	0	0	0	2	2	2	40	22.2222	R	3	0	4	46.6667	5	5	5	100	0	5	5	66.6667	71.1111	HS	0	0	0	0	0	0	0
WT00063	3	5	5	86.6667	0	5	5	66.6667	2	5	5	80	77.7778	HS	5	0	5	66.6667	0	5	5	66.6667	5	5	5	100	77.7778	HS	5	5	5	100	5	5	4	93.3333	5	0	5	66.6667	86.6667	HS	3	5	0	53.3333	0	3	4
WT00064	0	5	5	66.6667	2	5	5	80	5	5	5	100	82.2222	HS	5	5	5	100	5	5	5	100	5	5	5	100	100	HS	5	5	5	100	5	5	0	66.6667	5	5	5	100	88.8889	HS	5	5	5	100	5	5	5
WT00065	0	5	5	66.6667	4	0	4	53.3333	5	5	5	100	73.3333	HS	5	0	5	66.6667	0	0	5	33.3333	5	3	5	86.6667	62.2222	HS	5	5	0	66.6667	5	5	5	100	5	5	5	100	88.8889	HS	0	5	5	66.6667	0	5	0
WT00066	0	5	5	66.6667	4	0	5	60	5	5	4	93.3333	73.3333	HS	0	5	0	33.3333	5	5	5	100	5	5	5	100	77.7778	HS	5	5	5	100	5	5	5	100	5	5	5	100	100	HS	5	0	0	33.3333	0	5	5
WT00067	5	5	0	66.6667	5	5	0	66.6667	5	5	3	86.6667	73.3333	HS	0	0	0	0	0	0	0	0	0	0	0	0	0	HR	0	5	0	33.3333	4	0	4	53.3333	4	0	0	26.6667	37.7778	MR	0	0	0	0	0	0	0
WT00068	5	3	4	80	5	5	5	100	5	5	5	100	93.3333	HS	1	0	5	40	2	5	0	46.6667	5	0	5	66.6667	51.1111	S	5	5	5	100	5	4	5	93.3333	5	5	5	100	97.7778	HS	0	0	5	33.3333	5	5	5
WT00069	5	5	4	93.3333	5	0	5	66.6667	5	5	5	100	86.6667	HS	5	0	5	66.6667	5	2	5	80	5	5	5	100	82.2222	HS	5	5	5	100	5	5	5	100	5	5	5	100	100	HS	0	5	5	66.6667	0	0	0
WT00070	5	5	5	100	5	5	3	86.6667	5	5	5	100	95.5556	HS	5	5	5	100	0	5	0	33.3333	5	5	5	100	77.7778	HS	5	5	5	100	5	5	5	100	5	5	5	100	100	HS	0	5	5	66.6667	0	0	5
WT00071	0	0	5	33.3333	4	5	0	60	5	5	5	100	64.4444	HS	5	5	5	100	5	5	5	100	5	0	1	40	80	HS	5	5	5	100	5	5	5	100	4	5	5	93.3333	97.7778	HS	0	5	0	33.3333	5	0	5
WT00072	5	5	0	66.6667	5	5	0	66.6667	4	4	5	86.6667	73.3333	HS	5	5	5	100	5	5	2	80	2	5	3	66.6667	82.2222	HS	5	5	5	100	0	5	0	33.3333	5	4	0	60	64.4444	HS	0	5	0	33.3333	5	3	5
WT00073	0	0	5	33.3333	5	5	4	93.3333	4	5	5	93.3333	73.3333	HS	5	5	0	66.6667	0	5	5	66.6667	5	5	5	100	77.7778	HS	5	5	5	100	5	5	5	100	5	5	5	100	100	HS	0	0	5	33.3333	0	5	3
WT00074	0	5	5	66.6667	5	4	3	80	0	5	5	66.6667	71.1111	HS	0	0	5	33.3333	1	0	5	40	3	5	0	53.3333	42.2222	MS	5	5	5	100	5	5	5	100	5	5	5	100	100	HS	0	0	3	20	0	5	0
WT00075	3	5	0	53.3333	3	4	5	80	4	5	5	93.3333	75.5556	HS	0	5	5	66.6667	0	0	0	0	0	5	0	33.3333	33.3333	MR	5	0	5	66.6667	5	3	5	86.6667	5	5	5	100	84.4444	HS	5	0	0	33.3333	0	0	0
WT00076	2	4	0	40	5	0	0	33.3333	0	2	5	46.6667	40	MR	0	0	0	0	0	0	0	0	1	2	5	53.3333	17.7778	HR	5	0	5	66.6667	5	3	4	80	0	3	0	20	55.5556	S	0	3	0	20	5	0	0
WT00077	4	4	4	80	5	5	5	100	5	5	5	100	93.3333	HS	2	5	0	46.6667	0	0	0	0	0	5	5	66.6667	37.7778	MR	0	0	0	0	5	5	5	100	5	5	5	100	66.6667	HS	5	3	0	53.3333	5	0	5
WT00078	5	5	5	100	5	5	5	100	5	5	5	100	100	HS	0	0	0	0	0	0	0	0	5	5	5	100	33.3333	MR	0	0	0	0	5	5	5	100	0	5	3	53.3333	51.1111	S	5	0	0	33.3333	5	5	5
WT00079	5	4	3	80	5	5	4	93.3333	4	4	5	86.6667	86.6667	HS	2	0	3	33.3333	0	0	5	33.3333	3	4	5	80	48.8889	MS	0	0	0	0	5	5	5	100	4	4	5	86.6667	62.2222	HS	5	3	0	53.3333	5	0	0
WT00080	4	5	4	86.6667	5	5	4	93.3333	0	5	5	66.6667	82.2222	HS	5	0	0	33.3333	0	5	5	66.6667	5	5	5	100	66.6667	HS	5	5	5	100	4	5	5	93.3333	4	5	4	86.6667	93.3333	HS	3	5	5	86.6667	5	5	5
WT00081	3	4	5	80	5	5	4	93.3333	5	5	5	100	91.1111	HS	0	5	5	66.6667	0	5	5	66.6667	5	0	0	33.3333	55.5556	S	5	5	5	100	5	5	5	100	5	5	5	100	100	HS	3	5	3	73.3333	0	5	5
WT00082	5	5	5	100	5	5	5	100	0	5	5	66.6667	88.8889	HS	5	5	0	66.6667	5	5	5	100	5	5	5	100	88.8889	HS	5	3	5	86.6667	5	5	3	86.6667	5	0	0	33.3333	68.8889	HS	5	5	5	100	5	5	5
WT00083	5	3	5	86.6667	4	4	0	53.3333	5	5	4	93.3333	77.7778	HS	2	4	0	40	0	0	0	0	2	1	0	20	20	HR	5	4	0	60	5	5	5	100	0	0	0	0	53.3333	S	0	0	0	0	0	0	0
WT00084	5	5	5	100	0	5	5	66.6667	5	5	5	100	88.8889	HS	0	5	5	66.6667	5	5	5	100	5	5	5	100	88.8889	HS	5	5	5	100	5	5	5	100	5	5	5	100	100	HS	5	5	5	100	5	5	5
WT00085	4	0	5	60	0	5	5	66.6667	0	0	5	33.3333	53.3333	S	2	5	5	80	5	5	5	100	5	5	5	100	93.3333	HS	5	5	0	66.6667	5	5	4	93.3333	2	0	4	40	66.6667	HS	5	5	5	100	5	5	5
WT00086	5	0	5	66.6667	2	5	5	80	0	5	3	53.3333	66.6667	HS	2	2	2	40	0	0	0	0	2	4	2	53.3333	31.1111	MR	0	1	3	26.6667	4	4	0	53.3333	0	4	5	60	46.6667	MS	0	0	0	0	4	0	0
WT00087	3	0	0	20	0	5	4	60	5	5	3	86.6667	55.5556	S	5	0	5	66.6667	4	5	0	60	5	5	0	66.6667	64.4444	HS	5	0	5	66.6667	5	0	5	66.6667	4	4	5	86.6667	73.3333	HS	0	3	0	20	0	5	5
WT00088	5	0	5	66.6667	5	5	4	93.3333	4	0	5	60	73.3333	HS	2	0	0	13.3333	5	0	0	33.3333	2	2	0	26.6667	24.4444	R	5	5	5	100	5	5	3	86.6667	0	5	0	33.3333	73.3333	HS	0	0	0	0	0	0	0
WT00089	0	5	0	33.3333	5	5	0	66.6667	0	4	5	60	53.3333	S	5	5	0	66.6667	5	5	5	100	5	5	0	66.6667	77.7778	HS	0	0	5	33.3333	5	5	3	86.6667	5	0	5	66.6667	62.2222	HS	5	0	0	33.3333	5	5	5
WT00090	4	5	5	93.3333	5	5	5	100	0	3	3	40	77.7778	HS	5	5	0	66.6667	2	5	0	46.6667	0	5	5	66.6667	60	S	4	3	5	80	5	5	5	100	4	4	5	86.6667	88.8889	HS	5	5	0	66.6667	5	5	0
WT00091	5	3	5	86.6667	4	5	0	60	5	4	5	93.3333	80	HS	0	5	0	33.3333	5	0	0	33.3333	4	5	4	86.6667	51.1111	S	0	5	5	66.6667	5	5	5	100	0	5	5	66.6667	77.7778	HS	0	5	5	66.6667	0	0	2
WT00092	5	5	5	100	0	5	5	66.6667	0	5	5	66.6667	77.7778	HS	0	0	0	0	5	0	0	33.3333	1	2	5	53.3333	28.8889	R	5	0	2	46.6667	5	5	5	100	0	3	4	46.6667	64.4444	HS	0	0	0	0	0	0	0
WT00093	0	4	0	26.6667	5	0	0	33.3333	0	5	5	66.6667	42.2222	MS	0	5	5	66.6667	0	5	5	66.6667	3	5	5	86.6667	73.3333	HS	4	0	0	26.6667	5	5	5	100	0	4	0	26.6667	51.1111	S	5	5	5	100	0	5	5
WT00094	0	5	0	33.3333	4	3	3	66.6667	5	5	4	93.3333	64.4444	HS	0	0	0	0	2	2	0	26.6667	0	2	2	26.6667	17.7778	HR	5	5	0	66.6667	5	5	5	100	0	0	4	26.6667	64.4444	HS	0	0	0	0	0	0	0
WT00095	2	4	0	40	0	0	0	0	0	0	3	20	20	HR	0	0	0	0	0	0	0	0	0	5	0	33.3333	11.1111	HR	0	4	0	26.6667	4	0	0	26.6667	0	0	0	0	17.7778	HR	0	0	0	0	0	0	0
WT00096	0	5	5	66.6667	5	5	5	100	4	4	5	86.6667	84.4444	HS	0	0	5	33.3333	5	0	5	66.6667	5	5	5	100	66.6667	HS	5	5	0	66.6667	5	5	5	100	5	5	5	100	88.8889	HS	0	5	0	33.3333	0	5	5
WT00097	5	5	5	100	5	5	5	100	5	5	5	100	100	HS	2	0	5	46.6667	0	0	3	20	5	5	5	100	55.5556	S	5	5	5	100	5	5	5	100	5	5	4	93.3333	97.7778	HS	5	0	5	66.6667	5	0	0
WT00098	0	5	5	66.6667	5	5	5	100	4	5	4	86.6667	84.4444	HS	0	5	0	33.3333	0	0	5	33.3333	5	5	5	100	55.5556	S	5	5	5	100	5	5	5	100	0	5	5	66.6667	88.8889	HS	5	0	5	66.6667	5	5	5
WT00099	5	5	5	100	5	5	5	100	0	5	0	33.3333	77.7778	HS	2	4	5	73.3333	0	0	5	33.3333	5	5	5	100	68.8889	HS	5	5	5	100	5	5	5	100	4	5	5	93.3333	97.7778	HS	5	5	5	100	5	5	0
WT00100	5	5	5	100	0	5	5	66.6667	5	0	3	53.3333	73.3333	HS	5	5	0	66.6667	1	5	0	40	5	5	5	100	68.8889	HS	5	5	5	100	5	5	5	100	4	4	5	86.6667	95.5556	HS	5	5	5	100	5	5	5
WT00101	5	5	5	100	5	0	3	53.3333	0	0	5	33.3333	62.2222	HS	5	2	5	80	0	5	0	33.3333	5	5	5	100	71.1111	HS	5	5	5	100	5	5	5	100	4	5	5	93.3333	97.7778	HS	5	0	5	66.6667	5	5	5
WT00102	5	5	3	86.6667	5	5	5	100	5	5	5	100	95.5556	HS	5	5	5	100	5	0	0	33.3333	5	5	5	100	77.7778	HS	5	5	5	100	5	5	3	86.6667	0	5	5	66.6667	84.4444	HS	5	5	5	100	5	5	5
WT00103	5	5	5	100	5	5	5	100	0	5	5	66.6667	88.8889	HS	5	3	5	86.6667	3	3	5	73.3333	3	5	5	86.6667	82.2222	HS	5	5	5	100	5	5	5	100	0	5	5	66.6667	88.8889	HS	5	5	0	66.6667	5	5	5
WT00104	5	5	5	100	5	5	5	100	0	5	5	66.6667	88.8889	HS	2	5	1	53.3333	5	5	5	100	5	5	3	86.6667	80	HS	5	5	5	100	5	5	5	100	4	4	5	86.6667	95.5556	HS	5	5	5	100	5	5	5
WT00105	0	5	5	66.6667	5	5	4	93.3333	5	5	5	100	86.6667	HS	5	5	5	100	2	0	0	13.3333	5	5	5	100	71.1111	HS	5	0	3	53.3333	5	5	5	100	0	0	5	33.3333	62.2222	HS	0	5	0	33.3333	5	0	5
WT00106	5	5	5	100	5	5	5	100	5	5	5	100	100	HS	4	4	0	53.3333	0	0	0	0	5	5	5	100	51.1111	S	3	5	5	86.6667	4	5	3	80	3	4	0	46.6667	71.1111	HS	5	5	5	100	5	5	5
WT00107	5	5	4	93.3333	2	4	5	73.3333	2	0	5	46.6667	71.1111	HS	0	5	0	33.3333	0	0	0	0	5	2	5	80	37.7778	MR	5	3	5	86.6667	4	0	3	46.6667	5	5	5	100	77.7778	HS	0	0	0	0	0	0	5
WT00108	5	5	5	100	5	0	0	33.3333	5	5	5	100	77.7778	HS	5	2	5	80	5	0	5	66.6667	5	2	5	80	75.5556	HS	5	5	5	100	4	5	5	93.3333	4	5	5	93.3333	95.5556	HS	0	0	5	33.3333	5	5	5
WT00109	5	5	5	100	4	5	5	93.3333	5	5	5	100	97.7778	HS	5	0	0	33.3333	0	0	0	0	5	5	5	100	44.4444	MS	5	5	5	100	4	5	5	93.3333	0	5	4	60	84.4444	HS	0	5	0	33.3333	0	5	5
WT00110	4	0	5	60	4	4	0	53.3333	5	5	5	100	71.1111	HS	5	5	5	100	5	5	5	100	5	5	5	100	100	HS	4	5	0	60	5	5	0	66.6667	5	0	5	66.6667	64.4444	HS	3	5	5	86.6667	5	5	5
WT00111	0	5	5	66.6667	4	4	4	80	5	0	5	66.6667	71.1111	HS	0	0	4	26.6667	0	0	0	0	2	5	5	80	35.5556	MR	5	5	1	73.3333	4	5	5	93.3333	5	4	5	93.3333	86.6667	HS	0	5	0	33.3333	0	5	0
WT00112	5	5	5	100	5	5	4	93.3333	4	5	5	93.3333	95.5556	HS	5	0	5	66.6667	0	5	0	33.3333	5	5	5	100	66.6667	HS	0	5	0	33.3333	0	5	4	60	0	5	5	66.6667	53.3333	S	3	5	5	86.6667	5	5	5
WT00113	5	5	0	66.6667	4	4	5	86.6667	0	1	5	40	64.4444	HS	0	0	5	33.3333	2	1	5	53.3333	5	5	5	100	62.2222	HS	5	5	5	100	0	5	5	66.6667	3	5	5	86.6667	84.4444	HS	3	5	0	53.3333	5	5	5
WT00114	0	4	5	60	0	3	2	33.3333	5	5	5	100	64.4444	HS	5	5	5	100	0	0	0	0	0	0	5	33.3333	44.4444	MS	0	0	5	33.3333	5	5	5	100	5	5	5	100	77.7778	HS	5	0	0	33.3333	0	0	0
WT00115	5	5	5	100	0	5	5	66.6667	5	5	5	100	88.8889	HS	2	5	5	80	5	0	0	33.3333	0	0	5	33.3333	48.8889	MS	5	5	5	100	0	5	0	33.3333	5	5	5	100	77.7778	HS	5	0	0	33.3333	5	5	0
WT00116	5	5	5	100	4	4	4	80	5	5	5	100	93.3333	HS	0	0	0	0	0	5	5	66.6667	5	5	5	100	55.5556	S	5	5	5	100	5	5	5	100	5	5	5	100	100	HS	4	5	0	60	5	0	0
WT00117	0	0	5	33.3333	5	0	5	66.6667	5	5	5	100	66.6667	HS	3	0	3	40	0	0	5	33.3333	0	0	0	0	24.4444	R	0	0	0	0	5	5	5	100	5	0	1	40	46.6667	MS	0	5	0	33.3333	5	5	0
WT00118	5	5	5	100	4	5	5	93.3333	5	5	5	100	97.7778	HS	0	0	0	0	0	0	0	0	4	5	0	60	20	HR	4	0	4	53.3333	5	5	5	100	4	5	5	93.3333	82.2222	HS	4	0	5	60	0	5	0
WT00119	5	5	4	93.3333	5	5	5	100	5	3	5	86.6667	93.3333	HS	5	3	3	73.3333	0	5	5	66.6667	0	0	0	0	46.6667	MS	5	5	5	100	5	5	5	100	5	5	5	100	100	HS	5	5	5	100	5	5	5
WT00120	5	5	2	80	4	5	5	93.3333	5	5	4	93.3333	88.8889	HS	0	5	5	66.6667	5	5	5	100	5	5	5	100	88.8889	HS	2	0	5	46.6667	5	5	5	100	4	4	5	86.6667	77.7778	HS	0	0	5	33.3333	0	5	5
WT00121	5	4	4	86.6667	5	5	4	93.3333	5	5	4	93.3333	91.1111	HS	5	0	0	33.3333	2	0	0	13.3333	5	5	5	100	48.8889	MS	0	5	3	53.3333	5	5	5	100	4	0	0	26.6667	60	S	0	5	5	66.6667	5	0	0
WT00122	0	5	5	66.6667	5	5	5	100	5	5	5	100	88.8889	HS	0	0	5	33.3333	0	5	0	33.3333	5	0	0	33.3333	33.3333	MR	2	5	5	80	5	5	5	100	5	5	5	100	93.3333	HS	3	0	0	20	0	0	0
WT00123	5	4	3	80	5	4	0	60	5	5	5	100	80	HS	0	0	5	33.3333	2	0	0	13.3333	0	1	5	40	28.8889	R	5	5	5	100	5	5	5	100	5	5	5	100	100	HS	4	0	5	60	5	5	3
WT00124	4	5	5	93.3333	5	4	5	93.3333	5	5	5	100	95.5556	HS	0	0	5	33.3333	0	0	5	33.3333	5	5	5	100	55.5556	S	5	5	5	100	5	5	5	100	5	5	5	100	100	HS	5	5	5	100	5	5	5
WT00125	5	5	5	100	5	5	5	100	5	5	5	100	100	HS	5	5	5	100	5	0	0	33.3333	5	1	5	73.3333	68.8889	HS	0	0	5	33.3333	5	5	3	86.6667	5	5	5	100	73.3333	HS	0	5	5	66.6667	5	5	5
WT00126	5	0	5	66.6667	5	0	5	66.6667	5	5	5	100	77.7778	HS	5	0	0	33.3333	5	0	0	33.3333	5	5	5	100	55.5556	S	0	5	5	66.6667	5	5	5	100	5	5	5	100	88.8889	HS	5	5	0	66.6667	5	5	5
WT00127	5	5	5	100	5	5	3	86.6667	5	5	5	100	95.5556	HS	0	5	0	33.3333	1	4	0	33.3333	5	5	0	66.6667	44.4444	MS	5	5	5	100	5	5	5	100	5	5	5	100	100	HS	3	5	5	86.6667	0	5	5
WT00128	5	3	5	86.6667	5	5	5	100	5	5	5	100	95.5556	HS	5	0	5	66.6667	0	5	5	66.6667	5	5	5	100	77.7778	HS	0	5	5	66.6667	5	5	5	100	5	5	4	93.3333	86.6667	HS	5	0	5	66.6667	5	5	5
WT00129	5	5	5	100	3	4	5	80	5	5	5	100	93.3333	HS	0	5	0	33.3333	4	0	5	60	0	5	5	66.6667	53.3333	S	5	5	4	93.3333	3	5	5	86.6667	5	5	5	100	93.3333	HS	5	3	0	53.3333	5	5	5
WT00130	4	3	5	80	5	5	5	100	5	5	4	93.3333	91.1111	HS	5	5	0	66.6667	0	5	5	66.6667	5	5	5	100	77.7778	HS	3	5	5	86.6667	3	5	5	86.6667	5	5	4	93.3333	88.8889	HS	3	5	5	86.6667	0	5	5
WT00131	0	5	5	66.6667	0	5	5	66.6667	5	5	5	100	77.7778	HS	5	5	1	73.3333	5	0	0	33.3333	0	0	5	33.3333	46.6667	MS	5	5	5	100	5	5	5	100	5	5	5	100	100	HS	5	5	0	66.6667	5	5	5
WT00132	4	5	5	93.3333	5	5	5	100	5	5	5	100	97.7778	HS	5	5	5	100	5	5	5	100	0	5	5	66.6667	88.8889	HS	5	5	5	100	5	5	5	100	5	5	5	100	100	HS	4	5	5	93.3333	5	5	5
WT00133	5	0	5	66.6667	5	4	3	80	5	5	5	100	82.2222	HS	5	3	1	60	0	0	5	33.3333	2	2	2	40	44.4444	MS	5	0	5	66.6667	5	5	5	100	5	5	5	100	88.8889	HS	5	0	5	66.6667	5	5	3
WT00134	5	5	5	100	5	0	5	66.6667	5	5	5	100	88.8889	HS	0	0	0	0	0	0	0	0	2	2	2	40	13.3333	HR	4	0	5	60	2	4	5	73.3333	0	2	0	13.3333	48.8889	MS	5	5	5	100	0	0	3
WT00135	5	0	5	66.6667	5	5	5	100	5	5	5	100	88.8889	HS	5	5	5	100	5	5	0	66.6667	5	5	5	100	88.8889	HS	5	5	5	100	5	5	5	100	5	5	5	100	100	HS	3	0	0	20	5	5	5
WT00136	5	0	5	66.6667	4	0	5	60	0	5	5	66.6667	64.4444	HS	0	0	5	33.3333	0	5	5	66.6667	2	0	0	13.3333	37.7778	MR	2	5	5	80	5	5	5	100	5	5	5	100	93.3333	HS	3	0	0	20	0	5	0
WT00137	2	5	5	80	5	4	5	93.3333	5	5	5	100	91.1111	HS	0	0	1	6.66667	0	0	0	0	0	0	2	13.3333	6.66667	HR	5	5	5	100	5	5	5	100	5	5	5	100	100	HS	0	0	5	33.3333	0	5	0
WT00138	0	0	5	33.3333	4	0	5	60	5	5	5	100	64.4444	HS	4	5	5	93.3333	5	5	3	86.6667	5	5	5	100	93.3333	HS	5	5	5	100	5	5	5	100	5	5	5	100	100	HS	5	5	5	100	5	5	5
WT00139	0	5	5	66.6667	5	0	5	66.6667	5	5	5	100	77.7778	HS	0	5	5	66.6667	0	5	5	66.6667	2	5	5	80	71.1111	HS	0	5	5	66.6667	5	0	5	66.6667	5	5	5	100	77.7778	HS	5	0	5	66.6667	5	5	5
WT00140	5	5	5	100	5	5	5	100	5	5	5	100	100	HS	0	5	5	66.6667	5	5	5	100	5	5	5	100	88.8889	HS	5	5	5	100	5	5	5	100	5	5	5	100	100	HS	0	5	5	66.6667	5	5	5
WT00141	5	5	5	100	5	4	5	93.3333	5	5	5	100	97.7778	HS	5	5	0	66.6667	5	5	5	100	4	5	5	93.3333	86.6667	HS	0	5	5	66.6667	5	5	5	100	5	5	5	100	88.8889	HS	5	5	0	66.6667	5	5	5
WT00142	5	0	5	66.6667	0	4	5	60	5	5	5	100	75.5556	HS	5	0	5	66.6667	5	5	5	100	5	1	5	73.3333	80	HS	5	5	0	66.6667	5	5	5	100	5	5	5	100	88.8889	HS	5	0	5	66.6667	5	5	5
WT00143	5	5	5	100	0	5	5	66.6667	5	5	5	100	88.8889	HS	0	5	5	66.6667	5	5	5	100	5	5	5	100	88.8889	HS	5	5	5	100	5	5	5	100	5	5	5	100	100	HS	0	5	5	66.6667	5	5	5
WT00144	0	5	5	66.6667	0	5	5	66.6667	5	5	5	100	77.7778	HS	5	5	5	100	0	0	5	33.3333	5	5	0	66.6667	66.6667	HS	5	5	0	66.6667	5	5	5	100	5	5	5	100	88.8889	HS	5	0	5	66.6667	5	5	5
WT00145	4	5	5	93.3333	4	5	4	86.6667	5	5	5	100	93.3333	HS	5	0	5	66.6667	5	5	5	100	5	5	5	100	88.8889	HS	5	5	0	66.6667	5	4	5	93.3333	5	5	0	66.6667	75.5556	HS	5	0	5	66.6667	0	5	5
WT00146	5	5	5	100	5	0	5	66.6667	5	5	5	100	88.8889	HS	5	0	5	66.6667	5	5	0	66.6667	5	2	5	80	71.1111	HS	5	5	5	100	0	4	5	60	5	5	5	100	86.6667	HS	0	0	0	0	5	3	5
WT00147	5	4	5	93.3333	5	5	5	100	5	5	5	100	97.7778	HS	5	0	5	66.6667	5	5	5	100	5	0	0	33.3333	66.6667	HS	0	5	5	66.6667	5	5	5	100	-	-	0	0	55.5556	S	5	0	0	33.3333	5	5	0
WT00148	5	5	5	100	5	4	5	93.3333	-	-	-	0	64.4444	HS	5	0	5	66.6667	0	5	5	66.6667	5	0	5	66.6667	66.6667	HS	4	5	5	93.3333	5	5	5	100	5	-	0	33.3333	75.5556	HS	5	5	5	100	5	0	5
WT00149	5	5	4	93.3333	4	2	5	73.3333	5	5	5	100	88.8889	HS	5	5	5	100	5	5	0	66.6667	5	5	5	100	88.8889	HS	0	2	3	33.3333	5	4	4	86.6667	3	0	5	53.3333	57.7778	S	5	5	5	100	5	0	5
WT00150	5	5	5	100	0	5	5	66.6667	5	5	5	100	88.8889	HS	5	5	5	100	0	5	0	33.3333	5	5	5	100	77.7778	HS	4	4	5	86.6667	5	4	5	93.3333	5	5	0	66.6667	82.2222	HS	5	0	0	33.3333	5	0	5
WT00151	5	5	5	100	4	5	5	93.3333	5	5	5	100	97.7778	HS	5	0	0	33.3333	0	0	5	33.3333	0	0	0	0	22.2222	R	5	5	5	100	5	5	5	100	5	5	5	100	100	HS	0	5	0	33.3333	0	5	5
WT00152	5	5	3	86.6667	0	5	5	66.6667	5	5	5	100	84.4444	HS	0	2	0	13.3333	0	0	5	33.3333	5	0	5	66.6667	37.7778	MR	5	5	3	86.6667	5	5	5	100	5	5	5	100	95.5556	HS	5	5	5	100	0	5	5
WT00153	0	5	4	60	0	5	5	66.6667	5	5	5	100	75.5556	HS	5	5	0	66.6667	5	0	0	33.3333	5	5	0	66.6667	55.5556	S	5	5	5	100	5	5	5	100	5	5	5	100	100	HS	5	5	5	100	5	5	5
WT00154	0	5	5	66.6667	4	2	5	73.3333	5	5	5	100	80	HS	0	0	5	33.3333	5	0	5	66.6667	5	1	5	73.3333	57.7778	S	4	5	4	86.6667	5	2	5	80	5	5	5	100	88.8889	HS	5	0	0	33.3333	5	5	3
WT00155	0	4	5	60	5	5	5	100	5	4	0	60	73.3333	HS	3	3	3	60	2	2	1	33.3333	0	0	0	0	31.1111	MR	3	4	5	80	5	5	5	100	0	0	0	0	60	S	0	0	0	0	0	0	0
WT00156	0	4	4	53.3333	0	5	5	66.6667	-	-	-	0	40	MR	5	5	5	100	5	5	0	66.6667	5	5	5	100	88.8889	HS	3	5	5	86.6667	5	5	5	100	5	5	4	93.3333	93.3333	HS	5	5	5	100	0	0	0
WT00157	0	4	4	53.3333	5	5	5	100	5	4	4	86.6667	80	HS	5	5	0	66.6667	5	5	5	100	5	1	5	73.3333	80	HS	0	5	0	33.3333	5	5	5	100	4	5	5	93.3333	75.5556	HS	5	0	5	66.6667	5	5	5
WT00160	2	2	0	26.6667	0	5	5	66.6667	5	0	0	33.3333	42.2222	MS	3	1	0	26.6667	0	0	2	13.3333	3	0	3	40	26.6667	R	5	5	5	100	5	5	4	93.3333	4	0	0	26.6667	73.3333	HS	0	5	0	33.3333	0	0	3
WT00161	0	5	5	66.6667	5	5	5	100	5	5	5	100	88.8889	HS	5	3	3	73.3333	0	5	5	66.6667	5	5	5	100	80	HS	5	5	5	100	5	5	5	100	5	5	3	86.6667	95.5556	HS	5	5	5	100	5	5	5
WT00162	5	5	5	100	0	5	5	66.6667	5	5	5	100	88.8889	HS	5	5	5	100	5	0	5	66.6667	5	5	5	100	88.8889	HS	5	5	5	100	5	5	5	100	5	4	5	93.3333	97.7778	HS	5	0	5	66.6667	5	5	5
WT00163	2	5	5	80	0	5	5	66.6667	0	5	3	53.3333	66.6667	HS	5	5	5	100	0	5	3	53.3333	5	5	5	100	84.4444	HS	5	5	5	100	3	5	5	86.6667	5	5	5	100	95.5556	HS	5	5	5	100	5	5	5
WT00164	0	3	5	53.3333	0	5	0	33.3333	0	5	5	66.6667	51.1111	S	5	5	5	100	5	5	5	100	5	1	4	66.6667	88.8889	HS	4	5	5	93.3333	5	5	5	100	5	5	5	100	97.7778	HS	5	5	5	100	5	5	5
WT00165	5	5	5	100	0	0	5	33.3333	5	5	4	93.3333	75.5556	HS	5	0	5	66.6667	5	5	5	100	5	0	0	33.3333	66.6667	HS	3	5	5	86.6667	5	5	5	100	5	5	5	100	95.5556	HS	5	5	5	100	5	5	0
WT00166	0	0	0	0	0	0	2	13.3333	0	0	0	0	4.44444	HR	0	0	0	0	0	0	0	0	0	0	5	33.3333	11.1111	HR	0	0	5	33.3333	0	1	0	6.66667	0	4	0	26.6667	22.2222	R	0	0	0	0	0	0	0
WT00167	0	4	5	60	5	0	5	66.6667	5	0	5	66.6667	64.4444	HS	5	5	5	100	5	5	5	100	5	5	5	100	100	HS	5	5	5	100	5	5	5	100	5	0	5	66.6667	88.8889	HS	5	5	5	100	5	5	5
WT00168	4	5	5	93.3333	0	5	5	66.6667	5	5	5	100	86.6667	HS	5	5	5	100	5	5	5	100	5	5	5	100	100	HS	5	5	5	100	5	5	5	100	5	5	5	100	100	HS	5	5	5	100	5	5	5
WT00169	5	4	5	93.3333	5	5	5	100	5	5	5	100	97.7778	HS	0	5	0	33.3333	5	5	5	100	2	5	2	60	64.4444	HS	5	5	5	100	5	5	5	100	5	5	5	100	100	HS	5	0	5	66.6667	0	5	0
WT00170	5	5	5	100	5	5	5	100	0	5	4	60	86.6667	HS	5	5	5	100	5	5	5	100	5	5	5	100	100	HS	5	5	5	100	5	4	5	93.3333	5	4	5	93.3333	95.5556	HS	5	5	5	100	5	5	5
WT00171	0	5	5	66.6667	0	5	5	66.6667	5	5	5	100	77.7778	HS	5	5	5	100	5	5	5	100	5	5	5	100	100	HS	5	5	5	100	5	5	5	100	5	5	0	66.6667	88.8889	HS	0	5	5	66.6667	0	5	5
WT00172	4	5	5	93.3333	5	5	5	100	5	5	5	100	97.7778	HS	5	5	5	100	5	5	0	66.6667	5	5	3	86.6667	84.4444	HS	5	5	5	100	5	5	5	100	5	5	5	100	100	HS	0	5	5	66.6667	5	0	0
WT00173	4	4	5	86.6667	0	5	5	66.6667	5	0	5	66.6667	73.3333	HS	5	0	5	66.6667	0	5	0	33.3333	2	2	5	60	53.3333	S	5	5	5	100	5	5	5	100	5	5	5	100	100	HS	5	2	0	46.6667	0	5	5
WT00174	0	0	0	0	5	0	5	66.6667	5	5	5	100	55.5556	S	5	5	5	100	0	0	0	0	0	0	0	0	33.3333	MR	5	5	5	100	0	5	5	66.6667	0	0	4	26.6667	64.4444	HS	0	0	0	0	0	0	0
WT00175	4	2	3	60	4	4	4	80	5	5	4	93.3333	77.7778	HS	5	5	5	100	0	0	5	33.3333	0	0	5	33.3333	55.5556	S	5	4	5	93.3333	0	4	5	60	5	5	5	100	84.4444	HS	0	0	5	33.3333	0	5	5
WT00176	5	4	5	93.3333	5	5	5	100	5	5	5	100	97.7778	HS	0	5	5	66.6667	3	5	5	86.6667	0	0	5	33.3333	62.2222	HS	5	5	5	100	5	5	5	100	5	5	5	100	100	HS	0	5	3	53.3333	5	5	5
WT00177	0	5	5	66.6667	5	5	3	86.6667	0	5	4	60	71.1111	HS	5	0	0	33.3333	0	0	5	33.3333	5	5	5	100	55.5556	S	5	5	5	100	5	5	5	100	5	0	5	66.6667	88.8889	HS	0	5	5	66.6667	5	0	5
WT00178	5	5	5	100	5	5	5	100	0	5	3	53.3333	84.4444	HS	0	0	0	0	0	0	0	0	0	5	5	66.6667	22.2222	R	5	5	5	100	5	5	5	100	5	5	5	100	100	HS	5	5	0	66.6667	5	5	0
WT00179	5	5	5	100	5	5	5	100	5	5	5	100	100	HS	0	5	0	33.3333	5	0	5	66.6667	0	5	0	33.3333	44.4444	MS	5	5	5	100	5	5	5	100	5	5	5	100	100	HS	0	5	5	66.6667	5	5	0
WT00180	5	5	5	100	5	5	5	100	5	5	5	100	100	HS	5	3	5	86.6667	5	5	1	73.3333	0	5	0	33.3333	64.4444	HS	5	5	5	100	5	5	5	100	5	5	5	100	100	HS	5	5	5	100	5	5	5
WT00181	5	5	5	100	5	5	5	100	5	5	5	100	100	HS	0	5	5	66.6667	0	5	0	33.3333	0	5	5	66.6667	55.5556	S	5	5	5	100	5	5	5	100	5	5	5	100	100	HS	0	5	5	66.6667	5	0	5
WT00182	5	5	5	100	5	5	5	100	5	5	2	80	93.3333	HS	5	5	0	66.6667	5	5	5	100	2	5	2	60	75.5556	HS	5	5	5	100	5	5	5	100	5	5	5	100	100	HS	5	5	5	100	5	5	0
WT00183	5	5	5	100	2	5	4	73.3333	0	3	5	53.3333	75.5556	HS	0	5	5	66.6667	3	5	2	66.6667	5	0	0	33.3333	55.5556	S	0	5	5	66.6667	4	5	4	86.6667	0	0	5	33.3333	62.2222	HS	5	5	5	100	5	5	0
WT00184	5	5	5	100	0	5	5	66.6667	4	5	5	93.3333	86.6667	HS	0	5	5	66.6667	0	5	5	66.6667	0	5	5	66.6667	66.6667	HS	5	3	5	86.6667	5	4	5	93.3333	4	0	0	26.6667	68.8889	HS	5	5	5	100	5	0	0
WT00185	5	5	5	100	5	5	0	66.6667	5	0	0	33.3333	66.6667	HS	0	5	5	66.6667	0	0	5	33.3333	0	2	5	46.6667	48.8889	MS	5	5	5	100	5	0	0	33.3333	0	5	-	33.3333	55.5556	S	0	5	0	33.3333	5	5	0
WT00186	5	5	0	66.6667	3	5	5	86.6667	4	0	5	60	71.1111	HS	0	5	0	33.3333	0	5	5	66.6667	2	5	5	80	60	S	5	5	5	100	5	5	5	100	4	5	2	73.3333	91.1111	HS	0	5	5	66.6667	5	0	5
WT00187	5	4	5	93.3333	5	5	5	100	4	1	5	66.6667	86.6667	HS	5	5	5	100	5	5	5	100	2	5	5	80	93.3333	HS	5	4	5	93.3333	5	5	5	100	5	3	5	86.6667	93.3333	HS	5	5	5	100	5	5	0
WT00188	5	5	5	100	5	5	5	100	5	5	5	100	100	HS	5	5	5	100	0	5	5	66.6667	5	5	5	100	88.8889	HS	5	5	5	100	0	5	5	66.6667	0	0	5	33.3333	66.6667	HS	0	5	0	33.3333	5	5	0
WT00189	5	5	4	93.3333	5	5	0	66.6667	4	5	5	93.3333	84.4444	HS	5	5	5	100	2	5	5	80	5	5	5	100	93.3333	HS	5	5	5	100	0	5	5	66.6667	0	4	5	60	75.5556	HS	5	5	5	100	0	5	0
WT00190	5	4	4	86.6667	5	5	4	93.3333	5	5	5	100	93.3333	HS	5	5	5	100	0	5	5	66.6667	2	5	5	80	82.2222	HS	4	5	5	93.3333	5	5	4	93.3333	5	5	5	100	95.5556	HS	5	5	0	66.6667	5	5	5
WT00191	4	4	5	86.6667	2	5	5	80	0	0	0	0	55.5556	S	5	5	5	100	3	5	5	86.6667	2	5	2	60	82.2222	HS	5	4	5	93.3333	5	5	5	100	4	5	5	93.3333	95.5556	HS	0	5	0	33.3333	3	0	0
WT00192	4	4	5	86.6667	5	5	5	100	5	5	5	100	95.5556	HS	0	0	5	33.3333	0	0	0	0	0	0	4	26.6667	20	HR	5	5	5	100	0	0	5	33.3333	0	5	5	66.6667	66.6667	HS	0	5	0	33.3333	0	0	3
WT00193	4	4	4	80	5	5	4	93.3333	5	5	5	100	91.1111	HS	5	5	5	100	5	5	0	66.6667	5	5	5	100	88.8889	HS	0	0	5	33.3333	5	5	5	100	4	5	5	93.3333	75.5556	HS	5	5	0	66.6667	5	0	0
WT00194	3	4	4	73.3333	5	5	5	100	5	5	5	100	91.1111	HS	0	0	5	33.3333	0	0	4	26.6667	0	0	0	0	20	HR	5	5	5	100	5	5	5	100	5	4	5	93.3333	97.7778	HS	0	3	0	20	0	4	5
WT00196	0	5	0	33.3333	0	5	5	66.6667	0	5	0	33.3333	44.4444	MS	0	0	0	0	0	3	0	20	0	0	1	6.66667	8.88889	HR	0	5	5	66.6667	5	5	5	100	5	0	-	33.3333	66.6667	HS	5	3	3	73.3333	0	0	0
WT00197	5	5	4	93.3333	4	2	-	40	-	-	-	0	44.4444	MS	0	0	3	20	0	0	2	13.3333	0	0	2	13.3333	15.5556	HR	5	0	2	46.6667	5	5	5	100	-	-	-	0	48.8889	MS	3	3	5	73.3333	0	0	0
WT00198	5	4	5	93.3333	5	4	5	93.3333	5	-	-	33.3333	73.3333	HS	0	0	0	0	0	0	2	13.3333	0	0	0	0	4.44444	HR	5	0	3	53.3333	5	5	5	100	5	5	5	100	84.4444	HS	0	0	5	33.3333	5	0	0
WT00199	5	3	-	53.3333	-	-	-	0	-	-	-	0	17.7778	HR	0	0	5	33.3333	0	0	0	0	0	5	5	66.6667	33.3333	MR	5	0	5	66.6667	5	5	5	100	-	-	-	0	55.5556	S	0	0	0	0	0	0	0
WT00200	5	4	2	73.3333	5	5	5	100	0	3	4	46.6667	73.3333	HS	0	0	1	6.66667	0	0	0	0	0	0	0	0	2.22222	HR	5	0	0	33.3333	4	5	5	93.3333	5	0	5	66.6667	64.4444	HS	0	0	0	0	0	0	0
WT00201	5	5	5	100	5	5	5	100	5	4	5	93.3333	97.7778	HS	0	0	5	33.3333	0	0	0	0	0	0	0	0	11.1111	HR	3	0	0	20	5	5	5	100	0	5	0	33.3333	51.1111	S	2	5	2	60	2	2	3
WT00202	5	5	5	100	4	4	5	86.6667	-	-	-	0	62.2222	HS	0	0	0	0	3	0	3	40	0	3	3	40	26.6667	R	4	4	3	73.3333	0	5	5	66.6667	0	4	0	26.6667	55.5556	S	2	3	2	46.6667	2	3	4
WT00204	5	5	5	100	5	5	5	100	5	0	5	66.6667	88.8889	HS	5	0	5	66.6667	0	0	5	33.3333	4	0	5	60	53.3333	S	4	5	5	93.3333	5	5	5	100	0	5	5	66.6667	86.6667	HS	5	5	5	100	5	0	2
WT00205	5	4	5	93.3333	5	5	5	100	5	5	5	100	97.7778	HS	3	5	0	53.3333	3	5	0	53.3333	0	5	0	33.3333	46.6667	MS	5	5	4	93.3333	5	2	5	80	4	5	5	93.3333	88.8889	HS	5	5	0	66.6667	5	0	5
WT00206	5	0	5	66.6667	5	5	5	100	5	5	5	100	88.8889	HS	5	5	5	100	5	5	5	100	3	4	5	80	93.3333	HS	5	5	5	100	3	5	5	86.6667	4	5	5	93.3333	93.3333	HS	5	5	0	66.6667	5	0	0
WT00207	0	5	5	66.6667	5	5	5	100	0	5	5	66.6667	77.7778	HS	0	0	5	33.3333	0	4	0	26.6667	3	2	5	66.6667	42.2222	MS	0	0	5	33.3333	5	0	5	66.6667	0	5	5	66.6667	55.5556	S	5	0	0	33.3333	0	4	0
WT00208	0	5	5	66.6667	4	4	5	86.6667	0	4	0	26.6667	60	S	2	5	5	80	4	4	5	86.6667	5	5	0	66.6667	77.7778	HS	5	5	5	100	5	4	0	60	5	5	5	100	86.6667	HS	5	5	0	66.6667	0	5	5
WT00209	5	5	2	80	5	4	5	93.3333	4	5	5	93.3333	88.8889	HS	3	5	5	86.6667	0	5	5	66.6667	0	5	5	66.6667	73.3333	HS	0	5	4	60	5	5	4	93.3333	0	5	5	66.6667	73.3333	HS	5	5	5	100	0	5	3
WT00210	5	5	4	93.3333	5	5	5	100	4	5	5	93.3333	95.5556	HS	5	5	5	100	5	0	5	66.6667	0	5	0	33.3333	66.6667	HS	5	5	0	66.6667	5	1	5	73.3333	0	3	4	46.6667	62.2222	HS	0	5	5	66.6667	0	0	0
WT00211	4	5	5	93.3333	5	5	0	66.6667	5	4	5	93.3333	84.4444	HS	5	5	5	100	5	4	1	66.6667	5	5	5	100	88.8889	HS	0	5	5	66.6667	0	3	5	53.3333	0	4	5	60	60	S	5	0	0	33.3333	0	5	5
WT00212	0	4	4	53.3333	4	4	5	86.6667	4	5	5	93.3333	77.7778	HS	5	5	5	100	5	5	5	100	2	5	5	80	93.3333	HS	5	0	5	66.6667	0	5	5	66.6667	0	5	5	66.6667	66.6667	HS	0	0	0	0	0	0	5
WT00213	5	0	5	66.6667	5	0	4	60	4	5	5	93.3333	73.3333	HS	3	0	5	53.3333	5	5	5	100	5	5	5	100	84.4444	HS	5	5	0	66.6667	5	5	5	100	5	5	0	66.6667	77.7778	HS	5	3	5	86.6667	0	0	5
WT00214	5	5	5	100	4	5	5	93.3333	5	4	3	80	91.1111	HS	0	5	5	66.6667	5	5	5	100	5	5	0	66.6667	77.7778	HS	1	5	5	73.3333	5	5	3	86.6667	5	5	3	86.6667	82.2222	HS	5	5	5	100	5	5	5
WT00215	5	5	5	100	5	0	5	66.6667	0	5	5	66.6667	77.7778	HS	5	5	5	100	5	5	5	100	5	5	5	100	100	HS	5	5	5	100	5	5	5	100	5	5	5	100	100	HS	5	5	0	66.6667	0	5	5
WT00216	0	5	5	66.6667	0	4	4	53.3333	0	0	0	0	40	MR	3	3	3	60	4	1	5	66.6667	1	1	5	46.6667	57.7778	S	4	5	0	60	5	5	4	93.3333	5	5	5	100	84.4444	HS	0	0	0	0	0	0	0
WT00217	4	5	0	60	4	4	0	53.3333	4	4	0	53.3333	55.5556	S	5	5	5	100	5	5	5	100	5	5	0	66.6667	88.8889	HS	5	3	5	86.6667	5	5	5	100	5	5	5	100	95.5556	HS	0	5	5	66.6667	3	5	5
WT00218	0	0	4	26.6667	4	4	4	80	4	4	0	53.3333	53.3333	S	2	2	2	40	0	0	0	0	0	0	3	20	20	HR	5	4	5	93.3333	5	4	0	60	0	5	5	66.6667	73.3333	HS	0	0	4	26.6667	3	0	3
WT00219	0	2	4	40	0	4	5	60	4	0	5	60	53.3333	S	0	4	0	26.6667	0	0	0	0	3	0	0	20	15.5556	HR	4	0	5	60	4	4	5	86.6667	5	5	5	100	82.2222	HS	3	3	2	53.3333	0	3	0
WT00220	0	5	5	66.6667	5	5	5	100	5	0	0	33.3333	66.6667	HS	2	3	0	33.3333	0	0	0	0	5	0	0	33.3333	22.2222	R	0	4	4	53.3333	4	0	0	26.6667	5	5	5	100	60	S	5	0	0	33.3333	0	0	0
WT00221	0	5	0	33.3333	2	5	5	80	5	5	0	66.6667	60	S	0	0	0	0	0	0	0	0	0	0	3	20	6.66667	HR	5	2	4	73.3333	5	5	5	100	0	0	5	33.3333	68.8889	HS	0	5	0	33.3333	0	0	0
WT00222	5	0	0	33.3333	5	5	3	86.6667	5	5	5	100	73.3333	HS	0	0	2	13.3333	0	0	0	0	0	0	2	13.3333	8.88889	HR	0	5	5	66.6667	5	5	4	93.3333	5	5	5	100	86.6667	HS	4	0	0	26.6667	3	0	0
WT00223	0	3	5	53.3333	5	5	5	100	4	5	5	93.3333	82.2222	HS	3	5	5	86.6667	5	5	5	100	5	5	5	100	95.5556	HS	3	0	5	53.3333	5	5	5	100	5	5	5	100	84.4444	HS	0	5	5	66.6667	5	5	5
WT00224	0	0	5	33.3333	5	5	5	100	5	5	5	100	77.7778	HS	5	5	5	100	5	5	5	100	5	5	2	80	93.3333	HS	5	5	5	100	5	5	5	100	5	5	5	100	100	HS	3	5	5	86.6667	5	2	5
WT00225	0	0	5	33.3333	5	5	5	100	5	5	5	100	77.7778	HS	5	5	5	100	5	5	5	100	5	5	5	100	100	HS	0	5	5	66.6667	5	5	5	100	5	5	5	100	88.8889	HS	5	0	5	66.6667	5	0	0
WT00226	5	5	5	100	3	5	5	86.6667	5	5	5	100	95.5556	HS	1	5	5	73.3333	0	5	5	66.6667	5	0	5	66.6667	68.8889	HS	0	5	0	33.3333	5	5	5	100	5	5	5	100	77.7778	HS	5	0	5	66.6667	5	5	5
WT00227	0	4	5	60	5	0	5	66.6667	5	5	5	100	75.5556	HS	0	5	5	66.6667	5	5	5	100	0	5	5	66.6667	77.7778	HS	0	5	5	66.6667	5	5	5	100	5	5	5	100	88.8889	HS	3	0	0	20	5	0	0
WT00228	0	0	4	26.6667	0	5	4	60	5	4	3	80	55.5556	S	5	5	5	100	0	2	3	33.3333	5	5	0	66.6667	66.6667	HS	0	5	2	46.6667	4	4	5	86.6667	3	4	5	80	71.1111	HS	0	3	3	40	3	0	5
WT00229	4	0	5	60	4	4	5	86.6667	5	5	5	100	82.2222	HS	0	0	0	0	0	0	0	0	0	0	0	0	0	HR	0	4	5	60	4	5	5	93.3333	4	5	5	93.3333	82.2222	HS	0	5	5	66.6667	0	0	0
WT00230	0	5	5	66.6667	5	5	5	100	5	5	5	100	88.8889	HS	5	5	5	100	5	5	5	100	5	0	0	33.3333	77.7778	HS	5	5	5	100	5	5	5	100	5	5	5	100	100	HS	5	5	5	100	5	3	5
WT00231	5	5	3	86.6667	5	5	4	93.3333	5	5	5	100	93.3333	HS	5	5	5	100	5	0	0	33.3333	5	5	5	100	77.7778	HS	2	4	4	66.6667	5	5	3	86.6667	5	5	2	80	77.7778	HS	5	0	0	33.3333	5	0	5
WT00232	5	5	5	100	0	5	5	66.6667	4	5	5	93.3333	86.6667	HS	5	5	5	100	5	0	0	33.3333	5	5	5	100	77.7778	HS	0	5	5	66.6667	5	5	5	100	3	5	5	86.6667	84.4444	HS	5	5	5	100	3	5	5
WT00233	5	5	5	100	5	5	5	100	5	4	5	93.3333	97.7778	HS	5	5	5	100	5	5	5	100	5	5	2	80	93.3333	HS	5	5	5	100	5	5	5	100	5	5	4	93.3333	97.7778	HS	5	5	5	100	0	5	5
WT00234	4	5	2	73.3333	3	5	5	86.6667	5	4	4	86.6667	82.2222	HS	5	5	5	100	5	5	5	100	5	0	5	66.6667	88.8889	HS	5	5	0	66.6667	5	0	4	60	5	5	5	100	75.5556	HS	3	5	5	86.6667	3	3	2
WT00235	4	5	5	93.3333	0	5	5	66.6667	5	4	5	93.3333	84.4444	HS	5	5	5	100	5	5	0	66.6667	5	5	5	100	88.8889	HS	0	5	5	66.6667	5	4	5	93.3333	5	0	5	66.6667	75.5556	HS	3	0	5	53.3333	0	0	4
WT00236	0	0	0	0	4	4	0	53.3333	2	3	5	66.6667	40	MR	0	0	0	0	4	0	0	26.6667	0	0	0	0	8.88889	HR	0	0	0	0	5	3	0	53.3333	0	5	0	33.3333	28.8889	R	0	0	0	0	0	0	0
WT00237	5	5	5	100	5	5	5	100	5	4	5	93.3333	97.7778	HS	5	5	5	100	5	5	5	100	5	5	5	100	100	HS	5	0	5	66.6667	5	5	4	93.3333	0	5	0	33.3333	64.4444	HS	0	0	5	33.3333	5	0	0
WT00238	4	5	5	93.3333	5	5	5	100	3	5	5	86.6667	93.3333	HS	5	5	5	100	5	5	5	100	5	0	5	66.6667	88.8889	HS	5	4	5	93.3333	5	5	5	100	0	5	5	66.6667	86.6667	HS	3	5	5	86.6667	5	5	5
WT00239	3	5	5	86.6667	5	5	5	100	5	5	5	100	95.5556	HS	0	0	5	33.3333	0	0	5	33.3333	5	5	5	100	55.5556	S	5	5	0	66.6667	5	4	5	93.3333	5	5	5	100	86.6667	HS	0	5	5	66.6667	0	0	5
WT00240	0	5	5	66.6667	5	5	5	100	5	5	5	100	88.8889	HS	0	3	5	53.3333	1	0	0	6.66667	5	5	5	100	53.3333	S	0	5	0	33.3333	5	0	5	66.6667	5	5	5	100	66.6667	HS	0	0	0	0	5	0	0
WT00241	0	0	5	33.3333	5	5	5	100	4	4	5	86.6667	73.3333	HS	0	0	0	0	0	0	5	33.3333	0	0	5	33.3333	22.2222	R	0	5	4	60	5	5	5	100	5	5	5	100	86.6667	HS	0	0	0	0	5	0	0
WT00242	0	4	4	53.3333	5	5	5	100	4	5	5	93.3333	82.2222	HS	5	5	5	100	5	5	0	66.6667	5	5	0	66.6667	77.7778	HS	4	5	5	93.3333	5	5	4	93.3333	5	5	5	100	95.5556	HS	2	0	0	13.3333	0	5	0
WT00243	0	0	5	33.3333	4	5	5	93.3333	5	5	5	100	75.5556	HS	0	0	0	0	4	5	5	93.3333	5	5	5	100	64.4444	HS	0	3	5	53.3333	5	5	5	100	5	5	5	100	84.4444	HS	0	0	5	33.3333	5	0	0
WT00244	0	0	5	33.3333	5	4	5	93.3333	5	5	5	100	75.5556	HS	5	5	0	66.6667	3	4	2	60	5	5	0	66.6667	64.4444	HS	5	5	5	100	4	0	4	53.3333	0	5	5	66.6667	73.3333	HS	0	3	0	20	5	5	0
WT00245	0	4	3	46.6667	5	5	5	100	5	5	5	100	82.2222	HS	5	5	5	100	5	0	5	66.6667	5	5	5	100	88.8889	HS	5	0	5	66.6667	5	5	5	100	5	5	5	100	88.8889	HS	5	0	2	46.6667	0	5	5
WT00246	0	0	0	0	5	5	5	100	5	5	5	100	66.6667	HS	0	5	4	60	0	5	5	66.6667	5	0	0	33.3333	53.3333	S	5	0	5	66.6667	5	5	0	66.6667	5	5	5	100	77.7778	HS	0	5	3	53.3333	5	0	5
WT00247	5	5	0	66.6667	5	5	5	100	5	5	0	66.6667	77.7778	HS	5	5	5	100	0	5	5	66.6667	5	5	5	100	88.8889	HS	0	5	4	60	5	1	5	73.3333	5	5	5	100	77.7778	HS	0	5	5	66.6667	5	5	5
WT00248	0	0	0	0	0	5	5	66.6667	5	5	5	100	55.5556	S	0	5	0	33.3333	0	5	5	66.6667	1	5	5	73.3333	57.7778	S	5	5	5	100	5	5	5	100	3	5	5	86.6667	95.5556	HS	5	0	5	66.6667	5	5	5
WT00249	0	4	4	53.3333	5	5	5	100	0	0	4	26.6667	60	S	5	0	5	66.6667	0	5	0	33.3333	5	5	5	100	66.6667	HS	5	5	5	100	4	0	5	60	0	5	5	66.6667	75.5556	HS	5	0	0	33.3333	0	2	5
WT00250	2	4	0	40	5	5	5	100	0	0	5	33.3333	57.7778	S	0	5	5	66.6667	0	5	5	66.6667	2	5	5	80	71.1111	HS	5	5	5	100	4	0	5	60	5	5	4	93.3333	84.4444	HS	5	5	5	100	0	0	5
WT00251	5	5	5	100	4	5	5	93.3333	4	1	5	66.6667	86.6667	HS	5	5	0	66.6667	0	5	5	66.6667	3	5	5	86.6667	73.3333	HS	5	5	5	100	0	5	5	66.6667	5	5	5	100	88.8889	HS	0	2	5	46.6667	5	3	5
WT00252	4	5	0	60	5	5	5	100	4	4	5	86.6667	82.2222	HS	0	0	5	33.3333	5	0	0	33.3333	3	5	5	86.6667	51.1111	S	5	5	5	100	2	5	4	73.3333	5	5	5	100	91.1111	HS	0	5	5	66.6667	2	5	5
WT00253	5	5	0	66.6667	5	4	5	93.3333	5	5	5	100	86.6667	HS	0	0	0	0	5	5	0	66.6667	0	0	0	0	22.2222	R	3	5	5	86.6667	0	5	4	60	5	5	3	86.6667	77.7778	HS	0	0	0	0	0	0	5
WT00254	4	4	4	80	5	4	4	86.6667	5	5	4	93.3333	86.6667	HS	0	0	0	0	0	0	0	0	0	0	2	13.3333	4.44444	HR	3	3	5	73.3333	5	2	3	66.6667	5	5	0	66.6667	68.8889	HS	0	0	0	0	0	0	0
WT00256	2	0	3	33.3333	0	5	0	33.3333	4	5	5	93.3333	53.3333	S	0	0	0	0	0	0	3	20	0	0	2	13.3333	11.1111	HR	3	4	5	80	0	0	5	33.3333	0	5	4	60	57.7778	S	0	0	0	0	0	0	0
WT00257	3	4	2	60	5	5	5	100	5	5	5	100	86.6667	HS	4	0	0	26.6667	4	4	0	53.3333	0	0	0	0	26.6667	R	5	5	4	93.3333	4	0	0	26.6667	2	4	5	73.3333	64.4444	HS	0	0	0	0	0	0	0
WT00258	5	4	0	60	3	4	5	80	3	5	4	80	73.3333	HS	3	3	3	60	5	4	3	80	2	2	2	40	60	S	3	4	5	80	0	5	0	33.3333	5	5	4	93.3333	68.8889	HS	0	0	0	0	4	0	0
WT00259	5	5	5	100	4	5	5	93.3333	5	4	5	93.3333	95.5556	HS	2	0	3	33.3333	0	3	5	53.3333	0	3	3	40	42.2222	MS	5	5	5	100	5	0	5	66.6667	5	5	5	100	88.8889	HS	0	0	0	0	0	0	0
WT00260	4	4	4	80	4	4	5	86.6667	4	4	4	80	82.2222	HS	3	3	3	60	5	3	3	73.3333	3	3	3	60	64.4444	HS	4	3	4	73.3333	0	0	5	33.3333	5	4	5	93.3333	66.6667	HS	0	0	0	0	0	0	0
WT00261	4	4	4	80	4	4	5	86.6667	0	4	5	60	75.5556	HS	3	3	3	60	3	3	3	60	3	3	3	60	60	S	4	4	4	80	0	2	5	46.6667	4	0	4	53.3333	60	S	0	5	5	66.6667	0	0	0
WT00262	0	0	0	0	0	0	2	13.3333	4	4	5	86.6667	33.3333	MR	0	0	0	0	0	0	0	0	0	0	0	0	0	HR	0	2	0	13.3333	2	0	5	46.6667	5	5	5	100	53.3333	S	0	0	2	13.3333	0	0	0
WT00263	5	4	5	93.3333	5	0	5	66.6667	0	0	5	33.3333	64.4444	HS	0	0	0	0	5	1	1	46.6667	5	0	5	66.6667	37.7778	MR	5	5	5	100	5	5	5	100	4	5	5	93.3333	97.7778	HS	5	5	3	86.6667	5	0	0
WT00266	5	5	5	100	4	5	5	93.3333	0	4	5	60	84.4444	HS	5	5	5	100	5	5	5	100	5	5	5	100	100	HS	5	5	5	100	5	5	5	100	5	5	5	100	100	HS	0	5	5	66.6667	0	5	5
WT00267	4	4	3	73.3333	5	5	5	100	5	5	5	100	91.1111	HS	5	5	5	100	5	2	4	73.3333	5	5	0	66.6667	80	HS	5	5	5	100	0	5	5	66.6667	5	5	3	86.6667	84.4444	HS	0	0	5	33.3333	5	5	5
WT00269	4	5	2	73.3333	4	0	0	26.6667	0	4	0	26.6667	42.2222	MS	0	0	0	0	4	4	0	53.3333	4	0	0	26.6667	26.6667	R	5	5	0	66.6667	0	5	0	33.3333	4	5	3	80	60	S	0	5	5	66.6667	0	0	0
WT00270	0	3	5	53.3333	4	0	0	26.6667	5	5	4	93.3333	57.7778	S	5	5	5	100	4	5	5	93.3333	0	4	4	53.3333	82.2222	HS	5	4	5	93.3333	4	4	5	86.6667	5	4	0	60	80	HS	3	0	5	53.3333	0	5	5
WT00271	0	0	0	0	0	4	4	53.3333	0	0	2	13.3333	22.2222	R	0	0	0	0	0	0	0	0	0	0	0	0	0	HR	0	4	0	26.6667	0	3	0	20	0	5	0	33.3333	26.6667	R	0	0	0	0	0	0	0
WT00272	5	5	5	100	3	4	4	73.3333	5	5	5	100	91.1111	HS	5	5	5	100	5	5	5	100	5	5	5	100	100	HS	5	5	4	93.3333	4	5	5	93.3333	5	5	5	100	95.5556	HS	5	5	5	100	5	5	0
WT00273	4	0	4	53.3333	0	4	4	53.3333	5	5	5	100	68.8889	HS	0	0	5	33.3333	2	2	3	46.6667	0	0	4	26.6667	35.5556	MR	4	5	4	86.6667	0	0	5	33.3333	0	4	0	26.6667	48.8889	MS	0	4	0	26.6667	3	3	0
WT00274	5	0	0	33.3333	4	0	5	60	4	5	5	93.3333	62.2222	HS	0	0	0	0	0	0	0	0	0	5	0	33.3333	11.1111	HR	5	3	4	80	0	0	0	0	5	5	5	100	60	S	0	0	0	0	0	0	0
WT00275	4	4	4	80	5	5	5	100	5	5	5	100	93.3333	HS	0	0	5	33.3333	0	5	5	66.6667	0	5	5	66.6667	55.5556	S	5	5	5	100	4	4	3	73.3333	5	5	5	100	91.1111	HS	0	5	0	33.3333	0	5	5
[truncated: 7 more columns]

## Sheet: GWAS_genotype_numeric
Variety_code	A3-25-2020-AVG	A3-25-2021-AVG	Ka21-2020-AVG	Ka21-2021-AVG	6_31692711_A	6_37319546_T	6_37325375_G	9_4912738_G	9_4915000_A	12_2962695_C	12_2974918_T	12_2992992_T	12_3030165_A
WT00001	91.11	97.78	100	100	0	0	0	0	0	0	0	0	0
WT00002	88.89	88.89	97.78	55.56	0	0	0	0	0	0	0	0	0
WT00003	88.89	88.89	71.11	48.89	0	0	0	0	0	0	0	0	0
WT00004	77.78	22.22	44.44	11.11	0	0	0	0	0	0	0	0	0
WT00005	88.89	53.33	75.56	48.89	0	2	2	0	0	0	0	0	0
WT00006	66.67	77.78	66.67	66.67	0	0	0	0	0	0	0	0	0
WT00007	82.22	100	51.11	33.33	0	0	0	0	0	0	0	0	0
WT00008	71.11	100	64.44	55.56	0	0	0	0	0	0	0	0	0
WT00009	66.67	71.11	44.44	33.33	0	0	0	0	0	0	0	0	0
WT00010	73.33	84.44	62.22	22.22	2	0	0	1	1	0	0	0	0
WT00011	88.89	86.67	86.67	66.67	2	0	0	1	1	0	0	0	0
WT00012	86.67	100	77.78	66.67	0	0	0	0	0	0	0	0	0
WT00013	86.67	88.89	73.33	55.56	0	0	0	0	0	0	0	0	0
WT00014	77.78	77.78	11.11	17.78	0	0	0	0	0	0	0	0	0
WT00015	73.33	66.67	73.33	51.11	0	0	0	0	0	0	0	0	0
WT00016	71.11	0	62.22	17.78	0	0	0	1	1	2	2	2	2
WT00017	75.56	33.33	62.22	6.67	0	0	0	1	1	1	1	1	1
WT00018	80	66.67	53.33	40	0	0	0	0	0	0	0	0	0
WT00019	100	88.89	75.56	31.11	0	0	0	0	0	0	0	0	0
WT00020	97.78	100	42.22	75.56	0	0	0	0	0	0	0	0	0
WT00021	97.78	73.33	77.78	44.44	0	0	0	0	0	0	0	0	0
WT00022	84.44	84.44	73.33	51.11	0	0	0	0	0	0	0	0	0
WT00023	97.78	88.89	73.33	66.67	0	0	0	0	0	0	0	0	0
WT00024	80	100	75.56	77.78	0	0	0	0	0	0	0	0	0
WT00025	73.33	51.11	86.67	53.33	0	0	0	0	0	0	0	0	0
WT00026	86.67	44.44	86.67	28.89	0	0	0	0	0	0	0	0	0
WT00027	91.11	62.22	86.67	44.44	0	0	0	0	0	0	0	0	0
WT00028	86.67	77.78	97.78	33.33	0	0	0	0	0	0	0	0	0
WT00029	100	88.89	77.78	88.89	0	0	0	0	0	0	0	0	0
WT00030	91.11	73.33	88.89	75.56	0	0	0	0	0	0	0	0	0
WT00031	97.78	57.78	82.22	22.22	0	0	0	0	0	0	0	0	0
WT00032	100	73.33	80	66.67	0	0	0	0	0	0	0	0	0
WT00033	88.89	62.22	88.89	66.67	0	0	0	0	0	0	0	0	0
WT00034	80	44.44	82.22	26.67	0	0	0	0	0	0	0	0	0
WT00035	80	66.67	66.67	44.44	0	0	0	0	0	0	0	0	0
WT00036	75.56	88.89	62.22	66.67	0	0	0	0	0	0	0	0	0
WT00037	95.56	75.56	64.44	88.89	0	0	0	0	0	0	0	0	0
WT00038	80	82.22	60	77.78	0	0	0	0	0	0	0	0	0
WT00039	97.78	75.56	84.44	82.22	0	0	0	0	0	0	0	0	0
WT00040	97.78	66.67	95.56	66.67	0	0	0	0	0	0	0	0	0
WT00041	93.33	100	100	55.56	0	0	0	0	0	0	0	0	0
WT00042	97.78	100	88.89	100	0	0	0	0	0	0	0	0	0
WT00043	97.78	88.89	100	62.22	0	0	0	0	0	0	0	0	0
WT00044	82.22	100	91.11	55.56	0	0	0	0	0	0	0	0	0
WT00045	88.89	31.11	64.44	31.11	0	0	0	0	0	2	2	2	2
WT00046	71.11	64.44	91.11	91.11	0	0	0	0	0	0	0	0	0
WT00047	100	100	95.56	55.56	0	0	0	0	0	0	0	0	0
WT00048	77.78	100	95.56	60	0	0	0	0	0	0	0	0	0
WT00049	44.44	55.56	73.33	33.33	0	0	0	0	0	0	0	0	0
WT00050	80	100	64.44	51.11	0	1	1	0	0	0	0	0	0
WT00051	95.56	82.22	97.78	33.33	0	0	0	0	0	0	0	0	0
WT00052	93.33	100	77.78	64.44	0	0	0	0	0	0	0	0	0
WT00053	77.78	77.78	53.33	44.44	0	1	1	0	0	0	0	0	0
WT00054	84.44	100	93.33	51.11	1	0	0	0	0	0	0	0	0
WT00055	83.33	0	96.67	6.67	0	2	2	0	0	2	2	2	2
WT00056	93.33	100	100	66.67	1	0	0	0	0	0	0	0	0
WT00057	68.89	100	95.56	44.44	1	0	0	0	0	0	0	0	0
WT00058	95.56	100	100	44.44	0	0	0	0	0	0	0	0	0
WT00059	97.78	66.67	93.33	66.67	0	0	0	0	0	0	0	0	0
WT00060	75.56	77.78	95.56	77.78	0	0	0	0	0	0	0	0	0
WT00061	88.89	88.89	100	82.22	0	0	0	0	0	0	0	0	0
WT00062	57.78	22.22	71.11	4.44	1	2	1	0	0	1	1	1	1
WT00063	77.78	77.78	86.67	55.56	0	0	0	0	0	0	0	0	0
WT00064	82.22	100	88.89	100	0	0	0	0	0	0	0	0	0
WT00065	73.33	62.22	88.89	55.56	0	0	0	0	0	0	0	0	0
WT00066	73.33	77.78	100	55.56	0	0	0	0	0	0	0	0	0
WT00067	73.33	0	37.78	0	0	0	0	1	1	1	2	2	2
WT00068	93.33	51.11	97.78	55.56	0	0	0	0	0	0	0	0	0
WT00069	86.67	82.22	100	44.44	0	2	2	0	0	0	0	0	0
WT00070	95.56	77.78	100	55.56	0	0	0	0	0	0	0	0	0
WT00071	64.44	80	97.78	66.67	0	0	0	0	0	0	0	0	0
WT00072	73.33	82.22	64.44	51.11	0	2	2	1	1	0	0	0	0
WT00073	73.33	77.78	100	62.22	0	1	1	1	1	0	0	0	0
WT00074	71.11	42.22	100	40	0	0	0	0	0	0	0	0	0
WT00075	75.56	33.33	84.44	44.44	0	0	0	0	0	0	0	0	0
WT00076	40	17.78	55.56	17.78	0	0	0	0	0	1	1	1	1
WT00077	93.33	37.78	66.67	51.11	0	0	0	0	0	0	0	0	1
WT00078	100	33.33	51.11	77.78	0	0	0	0	0	0	0	0	1
WT00079	86.67	48.89	62.22	51.11	0	0	0	0	0	0	0	0	1
WT00080	82.22	66.67	93.33	95.56	0	0	0	0	0	0	0	0	0
WT00081	91.11	55.56	100	80	0	0	0	0	0	0	0	0	0
WT00082	88.89	88.89	68.89	100	0	0	0	0	0	0	0	0	0
WT00083	77.78	20	53.33	0	0	0	0	1	1	2	2	2	2
WT00084	88.89	88.89	100	100	0	0	0	0	0	0	0	0	0
WT00085	53.33	93.33	66.67	100	0	0	0	0	0	0	0	0	0
WT00086	66.67	31.11	46.67	8.89	2	0	0	0	0	2	2	2	2
WT00087	55.56	64.44	73.33	51.11	2	2	2	0	0	0	0	0	0
WT00088	73.33	24.44	73.33	20	0	2	2	0	0	2	2	2	2
WT00089	53.33	77.78	62.22	77.78	0	0	0	0	0	0	0	0	0
WT00090	77.78	60	88.89	77.78	0	0	0	0	0	0	0	0	0
WT00091	80	51.11	77.78	31.11	0	0	0	0	0	0	0	0	0
WT00092	77.78	28.89	64.44	22.22	0	0	0	1	1	2	1	1	2
WT00093	42.22	73.33	51.11	77.78	0	0	0	0	0	2	0	0	2
WT00094	64.44	17.78	64.44	6.67	0	0	0	1	1	2	2	2	2
WT00095	20	11.11	17.78	0	2	2	2	0	0	2	2	2	2
WT00096	84.44	66.67	88.89	55.56	0	1	0	0	0	1	0	0	1
WT00097	100	55.56	97.78	66.67	0	1	1	0	0	0	0	0	0
WT00098	84.44	55.56	88.89	77.78	0	0	0	0	0	0	0	0	0
WT00099	77.78	68.89	97.78	82.22	0	0	0	0	0	0	0	0	0
WT00100	73.33	68.89	95.56	77.78	0	0	0	0	0	0	0	0	0
WT00101	62.22	71.11	97.78	88.89	0	0	0	0	0	0	0	0	0
WT00102	95.56	77.78	84.44	100	0	0	0	0	0	0	0	0	0
WT00103	88.89	82.22	88.89	84.44	0	0	0	0	0	0	0	0	0
WT00104	88.89	80	95.56	84.44	0	0	0	0	0	0	0	0	0
WT00105	86.67	71.11	62.22	44.44	0	0	0	0	0	0	0	0	0
WT00106	100	51.11	71.11	66.67	2	2	2	0	0	0	0	0	0
WT00107	71.11	37.78	77.78	11.11	0	2	2	0	0	0	0	0	0
WT00108	77.78	75.56	95.56	71.11	0	0	0	0	0	0	0	0	0
WT00109	97.78	44.44	84.44	44.44	0	0	0	0	0	0	0	0	0
WT00110	71.11	100	64.44	95.56	0	0	0	0	0	0	0	0	0
WT00111	71.11	35.56	86.67	51.11	0	0	0	0	0	0	0	0	0
WT00112	95.56	66.67	53.33	95.56	0	0	0	0	0	0	0	0	0
WT00113	64.44	62.22	84.44	73.33	0	0	0	0	0	0	0	0	0
WT00114	64.44	44.44	77.78	11.11	2	2	2	0	0	0	0	0	0
WT00115	88.89	48.89	77.78	44.44	0	0	0	0	0	0	0	0	0
WT00116	93.33	55.56	100	31.11	0	0	0	0	0	0	0	0	0
WT00117	66.67	24.44	46.67	44.44	0	0	0	0	0	1	1	1	1
WT00118	97.78	20	82.22	53.33	0	0	0	0	0	0	0	0	0
WT00119	93.33	46.67	100	100	0	0	0	0	0	0	0	0	0
WT00120	88.89	88.89	77.78	55.56	0	0	0	0	0	0	0	0	0
WT00121	91.11	48.89	60	55.56	0	0	0	0	0	0	0	0	0
WT00122	88.89	33.33	93.33	17.78	0	0	0	0	0	0	0	0	0
WT00123	80	28.89	100	71.11	0	0	0	1	1	0	0	0	0
WT00124	95.56	55.56	100	100	0	0	0	0	0	0	0	0	0
WT00125	100	68.89	73.33	77.78	2	0	0	0	0	0	0	0	0
WT00126	77.78	55.56	88.89	77.78	0	0	0	0	0	0	0	0	0
WT00127	95.56	44.44	100	73.33	0	0	0	0	0	0	0	0	0
WT00128	95.56	77.78	86.67	66.67	0	0	0	0	0	0	0	0	0
WT00129	93.33	53.33	93.33	62.22	0	0	0	0	0	0	0	0	0
WT00130	91.11	77.78	88.89	73.33	0	0	0	0	0	0	0	0	0
WT00131	77.78	46.67	100	55.56	0	0	0	0	0	0	0	0	0
WT00132	97.78	88.89	100	97.78	0	0	0	0	0	0	0	0	0
WT00133	82.22	44.44	88.89	73.33	0	0	0	0	0	0	0	0	0
WT00134	88.89	13.33	48.89	40	0	0	0	0	0	0	0	0	0
WT00135	88.89	88.89	100	73.33	0	0	0	0	0	0	0	0	0
WT00136	64.44	37.78	93.33	28.89	0	0	0	0	0	0	0	0	0
WT00137	91.11	6.67	100	22.22	2	2	2	0	0	1	2	2	2
WT00138	64.44	93.33	100	84.44	0	0	0	0	0	0	0	0	0
WT00139	77.78	71.11	77.78	77.78	2	0	0	0	0	0	0	0	0
WT00140	100	88.89	100	88.89	0	0	0	0	0	0	0	0	0
WT00141	97.78	86.67	88.89	77.78	0	0	0	0	0	0	0	0	0
WT00142	75.56	80	88.89	88.89	0	0	0	0	0	0	0	0	0
WT00143	88.89	88.89	100	73.33	0	0	0	0	0	0	0	0	0
WT00144	77.78	66.67	88.89	77.78	0	0	0	0	0	0	0	0	0
WT00145	93.33	88.89	75.56	77.78	0	0	0	0	0	0	0	0	0
WT00146	88.89	71.11	86.67	62.22	0	0	0	0	0	0	0	0	0
WT00147	97.78	66.67	55.56	55.56	0	0	0	0	0	0	0	0	0
WT00148	96.67	66.67	81.11	66.67	0	0	0	0	0	0	0	0	0
WT00149	88.89	88.89	57.78	66.67	0	0	0	0	0	0	0	0	0
WT00150	88.89	77.78	82.22	57.78	0	0	0	0	0	0	0	0	0
WT00151	97.78	22.22	100	55.56	0	0	0	0	0	0	0	0	0
WT00152	84.44	37.78	95.56	88.89	0	0	0	0	0	0	0	0	0
WT00153	75.56	55.56	100	88.89	0	0	0	0	0	0	0	0	0
WT00154	80	57.78	88.89	40	0	0	0	0	0	0	0	0	0
WT00155	73.33	31.11	60	0	2	2	2	0	0	2	2	2	2
WT00156	60	88.89	93.33	33.33	0	0	0	1	1	0	0	0	0
WT00157	80	80	75.56	88.89	0	0	0	1	0	0	0	0	0
WT00160	42.22	26.67	73.33	24.44	0	0	0	1	1	1	1	1	1
WT00161	88.89	80	95.56	100	2	0	0	0	0	0	0	0	0
WT00162	88.89	88.89	97.78	77.78	2	0	0	0	0	0	0	0	0
WT00163	66.67	84.44	95.56	100	2	0	0	0	0	0	0	0	0
WT00164	51.11	88.89	97.78	88.89	1	0	0	0	0	0	0	0	0
WT00165	75.56	66.67	95.56	88.89	0	0	0	0	0	0	0	0	0
WT00166	4.44	11.11	22.22	0	0	2	2	0	0	2	2	2	2
WT00167	64.44	100	88.89	100	0	0	0	0	0	0	0	0	0
WT00168	86.67	100	100	77.78	0	0	0	0	0	0	0	0	0
WT00169	97.78	64.44	100	55.56	0	0	0	0	0	0	0	0	0
WT00170	86.67	100	95.56	88.89	0	0	0	0	0	0	0	0	0
WT00171	77.78	100	88.89	73.33	0	0	0	0	0	0	0	0	0
WT00172	97.78	84.44	100	62.22	0	0	0	0	0	0	0	0	0
WT00173	73.33	53.33	100	71.11	0	0	0	0	0	0	0	0	0
WT00174	55.56	33.33	64.44	0	2	2	2	0	0	2	2	2	2
WT00175	77.78	55.56	84.44	62.22	2	2	2	0	0	0	0	0	0
WT00176	97.78	62.22	100	73.33	0	0	0	0	0	0	0	0	0
WT00177	71.11	55.56	88.89	55.56	0	0	0	0	0	0	0	0	0
WT00178	84.44	22.22	100	55.56	0	0	0	0	0	0	0	0	0
WT00179	100	44.44	100	66.67	0	0	0	0	0	0	0	0	0
WT00180	100	64.44	100	100	0	0	0	0	0	0	0	0	0
WT00181	100	55.56	100	66.67	0	0	0	0	0	0	0	0	0
WT00182	93.33	75.56	100	66.67	0	0	0	0	0	0	0	0	0
WT00183	75.56	55.56	62.22	55.56	0	0	0	0	0	0	0	0	0
WT00184	86.67	66.67	68.89	55.56	0	0	0	0	0	0	0	0	0
WT00185	66.67	48.89	55.56	66.67	0	0	0	0	0	0	0	0	0
WT00186	71.11	60	91.11	73.33	0	0	0	0	0	0	0	0	0
WT00187	86.67	93.33	93.33	84.44	1	1	0	0	0	0	0	0	0
WT00188	100	88.89	66.67	44.44	2	1	1	0	0	0	0	0	0
WT00189	84.44	93.33	75.56	44.44	0	0	0	0	0	0	0	0	0
WT00190	93.33	82.22	95.56	66.67	0	0	0	0	0	0	0	0	0
WT00191	55.56	82.22	95.56	40	0	0	0	0	0	0	0	0	0
WT00192	95.56	20	66.67	51.11	0	0	0	0	0	0	0	0	0
WT00193	91.11	88.89	75.56	62.22	0	0	0	0	0	0	0	0	0
WT00194	91.11	20	97.78	26.67	2	2	2	1	1	2	2	2	2
WT00196	44.44	8.89	72.22	24.44	2	2	2	0	0	2	2	2	2
WT00197	76.67	15.56	73.33	35.56	2	0	0	0	0	2	2	2	2
WT00198	95.56	4.44	84.44	22.22	0	0	0	0	0	2	2	2	2
WT00199	80	33.33	83.33	0	0	0	0	0	0	1	1	1	1
WT00200	73.33	2.22	64.44	11.11	0	0	0	1	1	2	2	2	2
WT00201	97.78	11.11	51.11	42.22	2	0	0	0	0	2	2	2	2
WT00202	93.33	26.67	55.56	42.22	2	0	0	0	0	2	2	2	2
WT00204	88.89	53.33	86.67	71.11	0	0	0	0	0	0	0	0	0
WT00205	97.78	46.67	88.89	55.56	0	0	0	0	0	0	0	0	0
WT00206	88.89	93.33	93.33	55.56	0	0	0	0	0	0	0	0	0
WT00207	77.78	42.22	55.56	37.78	0	0	0	0	0	0	0	0	0
WT00208	60	77.78	86.67	75.56	0	0	0	0	0	0	0	0	0
WT00209	88.89	73.33	73.33	51.11	0	0	0	0	0	0	0	0	0
WT00210	95.56	66.67	62.22	44.44	0	0	0	0	0	0	0	0	0
WT00211	84.44	88.89	60	55.56	0	0	0	0	0	0	0	0	0
WT00212	77.78	93.33	66.67	33.33	0	0	0	0	0	0	0	0	0
WT00213	73.33	84.44	77.78	62.22	0	0	0	0	0	0	0	0	0
WT00214	91.11	77.78	82.22	88.89	0	0	0	0	0	0	0	0	0
WT00215	77.78	100	100	75.56	0	0	0	0	0	0	0	0	0
WT00216	40	57.78	84.44	33.33	2	2	2	0	0	0	1	1	1
WT00217	55.56	88.89	95.56	84.44	0	0	0	0	0	0	0	0	0
WT00218	53.33	20	73.33	33.33	0	0	0	0	0	0	0	0	0
WT00219	53.33	15.56	82.22	24.44	0	1	1	0	0	2	2	2	2
WT00220	66.67	22.22	60	22.22	0	0	0	0	0	2	2	2	2
WT00221	60	6.67	68.89	22.22	0	0	0	1	1	2	2	2	2
WT00222	73.33	8.89	86.67	22.22	0	0	0	1	1	2	2	2	2
WT00223	82.22	95.56	84.44	88.89	0	0	0	0	0	0	0	0	0
WT00224	77.78	93.33	100	84.44	0	0	0	0	0	0	0	0	0
WT00225	77.78	100	88.89	66.67	0	0	0	0	0	0	0	0	0
WT00226	95.56	68.89	77.78	88.89	0	0	0	0	0	0	0	0	0
WT00227	75.56	77.78	88.89	51.11	0	0	0	0	0	0	0	0	0
WT00228	55.56	66.67	71.11	53.33	0	0	0	0	0	2	2	2	2
WT00229	82.22	0	82.22	22.22	0	0	0	1	1	2	2	2	2
WT00230	88.89	77.78	100	73.33	0	0	0	0	0	0	0	0	0
WT00231	93.33	77.78	77.78	55.56	0	0	0	0	0	0	0	0	0
WT00232	86.67	77.78	84.44	84.44	0	0	0	0	0	0	0	0	0
WT00233	97.78	93.33	97.78	88.89	0	0	0	0	0	0	0	0	0
WT00234	82.22	88.89	75.56	68.89	0	0	0	0	0	0	0	0	0
WT00235	84.44	88.89	75.56	44.44	0	0	0	0	0	0	0	0	0
WT00236	40	8.89	28.89	0	0	2	2	0	0	2	2	2	2
WT00237	97.78	100	64.44	53.33	0	0	0	0	0	0	0	0	0
WT00238	93.33	88.89	86.67	84.44	0	0	0	0	0	0	0	0	0
WT00239	95.56	55.56	86.67	44.44	0	0	0	0	0	0	0	0	0
WT00240	88.89	53.33	66.67	33.33	0	0	0	0	0	0	0	0	0
WT00241	73.33	22.22	86.67	11.11	0	0	0	0	0	0	0	0	0
WT00242	82.22	77.78	95.56	37.78	0	0	0	0	0	0	0	0	0
WT00243	75.56	64.44	84.44	33.33	0	0	0	0	0	0	0	0	0
WT00244	75.56	64.44	73.33	51.11	2	0	0	0	0	1	1	0	0
WT00245	82.22	88.89	88.89	60	0	0	0	0	0	0	0	0	0
WT00246	66.67	53.33	77.78	73.33	0	0	0	0	0	0	0	0	0
WT00247	77.78	88.89	77.78	86.67	0	0	0	0	0	0	0	0	0
WT00248	55.56	57.78	95.56	73.33	0	0	0	0	0	0	0	0	0
WT00249	60	66.67	75.56	60	0	0	0	0	0	0	0	0	0
WT00250	57.78	71.11	84.44	66.67	0	0	0	0	0	0	0	0	0
WT00251	86.67	73.33	88.89	77.78	0	0	0	0	0	0	0	0	0
WT00252	82.22	51.11	91.11	77.78	0	0	0	0	0	0	0	0	0
WT00253	86.67	22.22	77.78	22.22	2	2	2	1	1	2	2	2	2
WT00254	86.67	4.44	68.89	0	2	2	2	1	1	2	2	2	2
WT00256	53.33	4.44	57.78	0	0	2	2	1	1	2	2	2	2
WT00257	86.67	26.67	64.44	0	2	2	2	1	1	2	2	2	2
WT00258	73.33	60	68.89	8.89	2	0	0	1	1	2	2	2	2
WT00259	95.56	42.22	88.89	0	2	0	0	1	1	1	1	1	1
WT00260	82.22	64.44	66.67	0	2	0	0	1	1	2	2	2	2
WT00261	75.56	60	60	22.22	2	0	0	1	1	2	2	2	2
WT00262	33.33	0	53.33	4.44	0	0	0	1	1	2	2	2	2
WT00263	64.44	37.78	97.78	44.44	0	0	0	0	0	0	0	0	0
WT00266	84.44	100	100	77.78	2	0	0	0	0	0	0	0	0
WT00267	91.11	80	84.44	66.67	2	0	0	0	0	0	0	0	0
WT00269	42.22	26.67	60	33.33	0	0	0	1	1	1	1	1	1
WT00270	57.78	82.22	80	62.22	0	0	0	0	0	0	0	0	0
WT00271	22.22	0	26.67	0	2	2	2	0	0	2	2	2	2
WT00272	91.11	100	95.56	88.89	2	0	0	0	0	0	0	0	0
WT00273	68.89	35.56	48.89	22.22	0	0	0	1	1	1	1	1	1
WT00274	62.22	11.11	60	0	0	1	1	1	1	2	1	1	1
WT00275	93.33	55.56	91.11	66.67	0	0	0	0	0	0	0	0	0
