# Supplementary material for: Genome-Wide Association Analysis and Breeding-Oriented SNP Marker Development for Bacterial Wilt Resistance in Tomato (Solanum lycopersicum L.)
Source: Plants (Basel). 2025 Oct 1;14(19):3036. doi: 10.3390/plants14193036 (PMC12526417; doi:10.3390/plants14193036)
Supplement: Supplementary file 1 [file plants-14-03036-s001.zip › Supplementary Table S3.xlsx]

## Sheet: gene annotation
Gene annotation	Chr	Start (bp)	End (bp)	Strand	Gene length (bp)	Exons	Note	Ontology_term
Solyc09g011590.4	9	4902850	4913319	+	10469	3	Glutathione S-transferase-like protein (AHRD V3.3 *** A8DUB0_SOLLC)	GO:0005515
Solyc09g011600.3	9	4914321	4915937	+	1616	2	glutathione S-transferase	GO:0005515
Solyc12g009650.2	12	2973540	2975073	-	1533	2	Sl proline-rich protein
Solyc12g009690.1	12	2992127	2993696	+	1569	3	receptor-like protein 12 (AHRD V3.3 *-* A0A1S4DP57_TOBAC)	GO:0005515
Solyc12g009780.1	12	3029459	3034894	+	5435	3	receptor-like protein 12 (AHRD V3.3 *-* A0A1S4DP57_TOBAC)	GO:0005515
