# Supplementary material for: Genome-Wide Association Analysis and Breeding-Oriented SNP Marker Development for Bacterial Wilt Resistance in Tomato (Solanum lycopersicum L.)
Source: Plants (Basel). 2025 Oct 1;14(19):3036. doi: 10.3390/plants14193036 (PMC12526417; doi:10.3390/plants14193036)
Supplement: Supplementary file 1 [file plants-14-03036-s001.zip › Supplementary Table S4.xlsx]

## Sheet: conceptual comparison 
Feature	KASP (SNP marker)	SCAR marker	CAPs/dCAPs marker
Principle	Allele-specific PCR + fluorescence detection	PCR amplification of RAPD/STS-derived fragment	PCR + restriction enzyme (CAPs) or primer modification (dCAPs)
Resolution	Very high (SNP-level, genome-wide)	Moderate	Moderate (limited to restriction site SNPs)
Accuracy	High, reduces false positives	Possible overlapping bands / false positives	Possible incomplete digestion or faint bands
Detection	Fluorescence cluster plot (AA/AB/BB)	Gel electrophoresis	Gel after digestion
Speed	Fast (PCR + automated readout)	Slower	Slow (PCR + digestion + gel)
High-throughput	Yes, hundreds to thousands of samples	No	No
Cost	High initial (real-time PCR), cost-effective for large-scale use	Low	Low–moderate
